# Supplementary material for: Adaptive phenotypic response to climate enabled by epigenetics in a K-strategy species, the fish Leucoraja ocellata (Rajidae)
Source: R Soc Open Sci. 2016 Oct 26;3(10):160299. doi: 10.1098/rsos.160299 (PMC5098971; doi:10.1098/rsos.160299)
Supplement: Supplementary Table S2.xlsx [file rsos160299supp2.xlsx]

## Sheet: Table S2
Table S2. Differential expression of consensus transcripts between southern Gulf of St. Lawrence (sGSL) skate and Scotian Shelf skate transcriptomes.
The relative differences in transcript expression were estimated though the fold change (FC) differences in Reads per kilobase per million reads (RPKM) estimated though the mapping stages.
Contig ID		Raw Counts		FC expression
sGSL Winter Skate transcript	Scotian Shelf Winter Skate transcript	sGSL Winter Skate RPKM	Scotian Shelf Winter Skate RPKM	log2(FC) Scotian Shelf vs. sGSL	log2(FC) sGSL vs Scotian Shelf	Relative transcript expression
AS007721.1	WS005050.1	2076.66	96.8377	-4.42255	4.42255	Up regulated in sGSL
AS006776.1	WS016706.1	497.269	28.4993	-4.12503	4.12503	Up regulated in sGSL
AS008722.5	WS000372.1	940.69	69.3958	-3.7608	3.7608	Up regulated in sGSL
AS008790.11	WS005571.1	4466.16	362.43	-3.62326	3.62326	Up regulated in sGSL
AS007772.1	WS019013.1	1740.01	147.548	-3.55984	3.55984	Up regulated in sGSL
AS008979.1	WS009917.1	1073.02	108.215	-3.30971	3.30971	Up regulated in sGSL
AS004877.3	WS020538.1	152.484	16.4098	-3.21603	3.21603	Up regulated in sGSL
AS010831.1	WS020345.1	417.602	48.1829	-3.11553	3.11553	Up regulated in sGSL
AS008628.1	WS004000.1	1051.29	121.618	-3.11174	3.11174	Up regulated in sGSL
AS007249.2	WS012918.1	1374.17	159.614	-3.1059	3.1059	Up regulated in sGSL
AS001089.1	WS023620.1	206.367	24.5031	-3.07417	3.07417	Up regulated in sGSL
AS008198.1	WS007890.2	200.129	23.7899	-3.07251	3.07251	Up regulated in sGSL
AS008852.1	WS004933.1	186.935	22.4937	-3.05494	3.05494	Up regulated in sGSL
AS023138.1	WS021862.1	137.614	16.7595	-3.03758	3.03758	Up regulated in sGSL
AS008475.1	WS016700.1	170.115	20.8262	-3.03004	3.03004	Up regulated in sGSL
AS004554.1	WS025221.1	125.38	15.7674	-2.9913	2.9913	Up regulated in sGSL
AS002701.1	WS021087.1	601.138	76.3828	-2.97638	2.97638	Up regulated in sGSL
AS008992.1	WS019975.1	331.161	42.871	-2.94946	2.94946	Up regulated in sGSL
AS001348.1	WS023975.1	410.066	53.307	-2.94346	2.94346	Up regulated in sGSL
AS002527.1	WS018581.1	156.571	20.4715	-2.93513	2.93513	Up regulated in sGSL
AS010814.1	WS015899.1	441.632	58.564	-2.91476	2.91476	Up regulated in sGSL
AS011657.1	WS018667.1	1469.62	196.317	-2.90419	2.90419	Up regulated in sGSL
AS007924.1	WS016030.1	184.091	25.3989	-2.85758	2.85758	Up regulated in sGSL
AS008339.2	WS010348.6	468.118	65.8122	-2.83045	2.83045	Up regulated in sGSL
AS008995.1	WS003122.1	224.91	31.8402	-2.82043	2.82043	Up regulated in sGSL
AS007803.1	WS015680.1	238.702	33.8561	-2.81773	2.81773	Up regulated in sGSL
AS005164.1	WS024484.1	181.494	25.7564	-2.81693	2.81693	Up regulated in sGSL
AS008697.3	WS011291.1	1325.68	188.184	-2.81652	2.81652	Up regulated in sGSL
AS007144.1	WS021472.1	904.981	130.499	-2.79385	2.79385	Up regulated in sGSL
AS006356.1	WS019233.1	119.253	17.4339	-2.77405	2.77405	Up regulated in sGSL
AS003340.1	WS014275.1	269.159	39.9696	-2.75149	2.75149	Up regulated in sGSL
AS007295.2	WS016447.1	281.796	42.4012	-2.73247	2.73247	Up regulated in sGSL
AS006464.2	WS010348.8	299.99	45.317	-2.72679	2.72679	Up regulated in sGSL
AS003402.1	WS020023.1	136.1	20.5936	-2.7244	2.7244	Up regulated in sGSL
AS001493.1	WS014777.1	291.328	44.2653	-2.71839	2.71839	Up regulated in sGSL
AS006766.1	WS005246.1	352.377	53.7944	-2.71159	2.71159	Up regulated in sGSL
AS007415.1	WS002452.1	246.834	37.9333	-2.70201	2.70201	Up regulated in sGSL
AS006111.1	WS024644.1	132.897	20.4789	-2.6981	2.6981	Up regulated in sGSL
AS004409.1	WS011752.1	304.406	46.9641	-2.69637	2.69637	Up regulated in sGSL
AS007057.1	WS014259.1	136.463	21.054	-2.69634	2.69634	Up regulated in sGSL
AS004355.1	WS024404.1	112.638	17.4681	-2.68891	2.68891	Up regulated in sGSL
AS007958.6	WS016659.1	351.839	54.7124	-2.68498	2.68498	Up regulated in sGSL
AS005448.1	WS013651.1	200.879	31.2885	-2.68262	2.68262	Up regulated in sGSL
AS001065.1	WS016069.1	134.722	21.0973	-2.67486	2.67486	Up regulated in sGSL
AS009158.1	WS019982.1	92.3133	14.9504	-2.62636	2.62636	Up regulated in sGSL
AS015409.1	WS016653.1	339.688	55.0415	-2.62562	2.62562	Up regulated in sGSL
AS005628.1	WS024708.1	297.86	48.2993	-2.62456	2.62456	Up regulated in sGSL
AS003812.1	WS006150.1	240.574	39.1948	-2.61775	2.61775	Up regulated in sGSL
AS008514.1	WS005600.1	176.697	28.8256	-2.61585	2.61585	Up regulated in sGSL
AS005081.1	WS022954.1	232.51	38.1832	-2.60628	2.60628	Up regulated in sGSL
AS011137.1	WS019771.1	1261.01	209.013	-2.59291	2.59291	Up regulated in sGSL
AS016506.1	WS019092.1	220.648	36.6046	-2.59165	2.59165	Up regulated in sGSL
AS020700.1	WS023014.1	253.213	42.1636	-2.58628	2.58628	Up regulated in sGSL
AS021260.1	WS021082.1	515.769	85.9648	-2.58491	2.58491	Up regulated in sGSL
AS017640.1	WS011075.1	795.014	132.877	-2.58089	2.58089	Up regulated in sGSL
AS008986.1	WS007036.2	173.52	29.1408	-2.57399	2.57399	Up regulated in sGSL
AS002710.1	WS002316.1	108.612	18.4994	-2.55363	2.55363	Up regulated in sGSL
AS009159.1	WS019105.1	135.875	23.2547	-2.54668	2.54668	Up regulated in sGSL
AS007249.1	WS016070.1	314.909	53.9136	-2.54621	2.54621	Up regulated in sGSL
AS007718.1	WS017617.1	188.321	32.3331	-2.54211	2.54211	Up regulated in sGSL
AS000531.1	WS026786.1	225.688	38.7986	-2.54025	2.54025	Up regulated in sGSL
AS021213.1	WS020336.1	413.053	71.0265	-2.5399	2.5399	Up regulated in sGSL
AS003995.1	WS023606.1	94.2815	16.2696	-2.53479	2.53479	Up regulated in sGSL
AS002800.1	WS012708.1	87.3538	15.0808	-2.53416	2.53416	Up regulated in sGSL
AS011190.1	WS018875.1	67.0562	11.5804	-2.53368	2.53368	Up regulated in sGSL
AS009027.1	WS023139.1	183.319	31.7867	-2.52786	2.52786	Up regulated in sGSL
AS008792.10	WS019060.1	183.437	32.1151	-2.51396	2.51396	Up regulated in sGSL
AS009291.1N	WS013287.1	393.393	69.2113	-2.50689	2.50689	Up regulated in sGSL
AS001006.1	WS026904.1	105.39	18.5551	-2.50585	2.50585	Up regulated in sGSL
AS005574.1	WS027502.1	345.08	61.1033	-2.49761	2.49761	Up regulated in sGSL
AS007766.1	WS017000.1	105.359	18.6715	-2.4964	2.4964	Up regulated in sGSL
AS008427.1	WS011330.1	295.136	52.6842	-2.48594	2.48594	Up regulated in sGSL
AS010614.1	WS005170.1	97.5516	17.5175	-2.47736	2.47736	Up regulated in sGSL
AS004762.1	WS021054.1	112.638	20.297	-2.47235	2.47235	Up regulated in sGSL
AS006087.1	WS023767.1	370.106	67.299	-2.45928	2.45928	Up regulated in sGSL
AS006927.1	WS013534.1	197.703	35.9952	-2.45746	2.45746	Up regulated in sGSL
AS003336.1	WS000759.1	375.878	68.5155	-2.45576	2.45576	Up regulated in sGSL
AS001197.1	WS014122.1	210.837	38.7067	-2.44547	2.44547	Up regulated in sGSL
AS002561.1	WS014486.1	59.7664	11.0303	-2.43786	2.43786	Up regulated in sGSL
AS006333.1	WS018954.1	128.438	23.7709	-2.4338	2.4338	Up regulated in sGSL
AS000804.1	WS010884.8	244.697	45.4424	-2.42889	2.42889	Up regulated in sGSL
AS012028.1	WS011802.1	827.16	154.166	-2.42368	2.42368	Up regulated in sGSL
AS007158.1	WS019177.1	125.024	23.326	-2.42219	2.42219	Up regulated in sGSL
AS009120.1	WS023924.1	236.146	44.0813	-2.42144	2.42144	Up regulated in sGSL
AS003204.1	WS013015.1	119.733	22.4254	-2.41661	2.41661	Up regulated in sGSL
AS006232.1	WS022875.1	222.299	41.6424	-2.41638	2.41638	Up regulated in sGSL
AS000409.1	WS017987.1	86.8529	16.2934	-2.41429	2.41429	Up regulated in sGSL
AS008020.2	WS014071.1	337.034	63.3385	-2.41174	2.41174	Up regulated in sGSL
AS008785.1	WS017477.1	186.175	34.9961	-2.4114	2.4114	Up regulated in sGSL
AS007046.1	WS005842.1	852.127	161.642	-2.39827	2.39827	Up regulated in sGSL
AS005257.1	WS010867.7	179.591	34.068	-2.39823	2.39823	Up regulated in sGSL
AS008518.13	WS006413.2	166.441	31.5912	-2.39742	2.39742	Up regulated in sGSL
AS000064.1	WS027372.1	207.149	39.5686	-2.38824	2.38824	Up regulated in sGSL
AS012990.1	WS016037.1	482.737	92.2648	-2.38739	2.38739	Up regulated in sGSL
AS007571.1	WS015663.1	153.978	29.5258	-2.38268	2.38268	Up regulated in sGSL
AS004185.1	WS018183.1	527.243	101.956	-2.37053	2.37053	Up regulated in sGSL
AS005885.1	WS015672.1	150.426	29.1014	-2.3699	2.3699	Up regulated in sGSL
AS003558.1	WS012858.1	197.785	38.3319	-2.36731	2.36731	Up regulated in sGSL
AS002003.1	WS021628.1	186.413	36.1589	-2.36608	2.36608	Up regulated in sGSL
AS005283.1	WS025481.1	113.301	21.9861	-2.3655	2.3655	Up regulated in sGSL
AS021813.1	WS007624.3	143.72	27.921	-2.36384	2.36384	Up regulated in sGSL
AS008289.2	WS013312.1	2350.47	457.139	-2.36225	2.36225	Up regulated in sGSL
AS004649.1	WS016328.1	270.655	52.7602	-2.35893	2.35893	Up regulated in sGSL
AS004398.1	WS022188.1	155.449	30.4339	-2.35269	2.35269	Up regulated in sGSL
AS001112.1	WS025450.1	167.21	32.808	-2.34954	2.34954	Up regulated in sGSL
AS000855.1	WS025177.1	93.1396	18.2818	-2.34899	2.34899	Up regulated in sGSL
AS007328.2	WS021788.1	91.6641	18.0857	-2.34151	2.34151	Up regulated in sGSL
AS008723.5	WS010803.11	1310.6	258.872	-2.33992	2.33992	Up regulated in sGSL
AS008796.15	WS007734.2	369.762	73.0743	-2.33916	2.33916	Up regulated in sGSL
AS001450.1	WS016354.1	86.15	17.0498	-2.3371	2.3371	Up regulated in sGSL
AS003243.1	WS020485.1	181.521	35.9804	-2.33485	2.33485	Up regulated in sGSL
AS009274.1	WS015154.1	162.546	32.2615	-2.33296	2.33296	Up regulated in sGSL
AS007682.9	WS014220.1	7428.73	1474.78	-2.33262	2.33262	Up regulated in sGSL
AS000922.1	WS026755.1	111.522	22.2483	-2.32556	2.32556	Up regulated in sGSL
AS017622.1	WS021132.1	283.847	56.7675	-2.32198	2.32198	Up regulated in sGSL
AS007390.5	WS018371.1	179.811	36.0318	-2.31914	2.31914	Up regulated in sGSL
AS006994.1	WS018644.1	144.711	29.0333	-2.31739	2.31739	Up regulated in sGSL
AS008321.1	WS008769.2	295.759	59.5675	-2.31182	2.31182	Up regulated in sGSL
AS006769.3	WS018852.1	270.318	54.764	-2.30336	2.30336	Up regulated in sGSL
AS014356.1	WS017211.1	84.644	17.1643	-2.302	2.302	Up regulated in sGSL
AS006030.1	WS003130.1	185.325	37.5884	-2.3017	2.3017	Up regulated in sGSL
AS005227.1	WS018949.1	79.5102	16.1666	-2.29813	2.29813	Up regulated in sGSL
AS007198.3	WS024806.1	325.428	66.2156	-2.2971	2.2971	Up regulated in sGSL
AS008041.2	WS006195.1	286.736	58.4753	-2.29383	2.29383	Up regulated in sGSL
AS012305.1	WS006015.1	79.3501	16.1943	-2.29275	2.29275	Up regulated in sGSL
AS003620.1	WS013831.1	250.624	51.4702	-2.28372	2.28372	Up regulated in sGSL
AS009783.1	WS002541.1	133.381	27.4067	-2.28296	2.28296	Up regulated in sGSL
AS008877.1	WS012861.1	189.69	38.9772	-2.28294	2.28294	Up regulated in sGSL
AS003429.1	WS023947.1	74.9674	15.4169	-2.28176	2.28176	Up regulated in sGSL
AS004143.1	WS023236.1	106.178	21.84	-2.28144	2.28144	Up regulated in sGSL
AS005914.1	WS008671.1	277.998	57.1863	-2.28133	2.28133	Up regulated in sGSL
AS010929.1	WS026256.1	287.063	59.0513	-2.28133	2.28133	Up regulated in sGSL
AS008289.4	WS016149.1	583.594	120.05	-2.28133	2.28133	Up regulated in sGSL
AS007709.1	WS016799.1	141.891	29.2264	-2.27944	2.27944	Up regulated in sGSL
AS008611.1	WS006850.2	376.202	77.7908	-2.27383	2.27383	Up regulated in sGSL
AS015119.1	WS021059.1	46.8132	9.72151	-2.26766	2.26766	Up regulated in sGSL
AS007744.1	WS019176.1	110.743	23.1527	-2.25797	2.25797	Up regulated in sGSL
AS016956.1	WS014728.1	1635.49	342.409	-2.25594	2.25594	Up regulated in sGSL
AS007695.2	WS012298.1	186.357	39.0837	-2.25343	2.25343	Up regulated in sGSL
AS008321.2	WS008769.1	231.719	49.0324	-2.24057	2.24057	Up regulated in sGSL
AS001686.1	WS011880.1	176.458	37.4149	-2.23764	2.23764	Up regulated in sGSL
AS000514.1	WS021882.1	156.269	33.2373	-2.23316	2.23316	Up regulated in sGSL
AS008225.1	WS005158.1	201.092	42.7955	-2.23233	2.23233	Up regulated in sGSL
AS005739.1	WS002563.1	156.294	33.2683	-2.23204	2.23204	Up regulated in sGSL
AS005979.1	WS020654.1	110.047	23.4602	-2.22984	2.22984	Up regulated in sGSL
AS009889.1	WS024756.1	101.615	21.6693	-2.2294	2.2294	Up regulated in sGSL
AS008762.7	WS001966.1	194.095	41.4136	-2.22859	2.22859	Up regulated in sGSL
AS009113.1	WS003232.1	154.889	33.1622	-2.22362	2.22362	Up regulated in sGSL
AS004006.1	WS022195.1	105.229	22.5837	-2.22018	2.22018	Up regulated in sGSL
AS004377.1	WS017893.1	208.189	44.6897	-2.21988	2.21988	Up regulated in sGSL
AS006490.1	WS015366.1	95.6305	20.5666	-2.21717	2.21717	Up regulated in sGSL
AS006755.1	WS017001.1	235.153	50.622	-2.21576	2.21576	Up regulated in sGSL
AS014048.1	WS022366.1	110.746	23.8881	-2.21289	2.21289	Up regulated in sGSL
AS006638.1	WS020242.1	218.842	47.2401	-2.21181	2.21181	Up regulated in sGSL
AS005004.1	WS013627.1	201.837	43.6793	-2.20817	2.20817	Up regulated in sGSL
AS009776.1	WS025061.1	118.721	25.7458	-2.20517	2.20517	Up regulated in sGSL
AS002752.1	WS014969.1	89.4277	19.4336	-2.20217	2.20217	Up regulated in sGSL
AS004093.1	WS016072.1	171.146	37.2435	-2.20017	2.20017	Up regulated in sGSL
AS010226.1	WS021653.1	75.9326	16.5341	-2.19928	2.19928	Up regulated in sGSL
AS001062.1	WS022132.1	174.134	37.9954	-2.1963	2.1963	Up regulated in sGSL
AS008697.5	WS024952.1	269.36	58.7751	-2.19626	2.19626	Up regulated in sGSL
AS009144.1	WS021770.1	174.153	38.1738	-2.1897	2.1897	Up regulated in sGSL
AS012995.1	WS023827.1	292.209	64.0885	-2.18886	2.18886	Up regulated in sGSL
AS009105.1	WS003075.1	339.423	74.5082	-2.18762	2.18762	Up regulated in sGSL
AS001580.1	WS017908.1	108.742	23.8722	-2.18751	2.18751	Up regulated in sGSL
AS008738.4	WS004341.1	268.151	58.9012	-2.18667	2.18667	Up regulated in sGSL
AS009410.1	WS007928.3	107.296	23.609	-2.18419	2.18419	Up regulated in sGSL
AS009501.1	WS020700.1	116.608	25.7047	-2.18156	2.18156	Up regulated in sGSL
AS006468.1	WS010852.7	217.569	48.0562	-2.17868	2.17868	Up regulated in sGSL
AS008039.3	WS007097.1	587.434	129.89	-2.17714	2.17714	Up regulated in sGSL
AS000577.1	WS027303.1	174.072	38.5983	-2.17308	2.17308	Up regulated in sGSL
AS005343.1	WS016603.1	132.16	29.3056	-2.17303	2.17303	Up regulated in sGSL
AS006210.1	WS012141.1	320.955	71.2429	-2.17156	2.17156	Up regulated in sGSL
AS013531.1	WS022620.1	207.468	46.1082	-2.16979	2.16979	Up regulated in sGSL
AS005213.2	WS017589.1	134.587	29.9298	-2.16888	2.16888	Up regulated in sGSL
AS024116.1	WS011829.1	405.12	90.234	-2.1666	2.1666	Up regulated in sGSL
AS023501.1	WS018706.1	806.414	179.709	-2.16585	2.16585	Up regulated in sGSL
AS011746.1	WS018477.1	865.577	192.894	-2.16585	2.16585	Up regulated in sGSL
AS011714.1	WS018862.1	129.073	28.764	-2.16585	2.16585	Up regulated in sGSL
AS016642.1	WS025839.1	965.264	215.109	-2.16585	2.16585	Up regulated in sGSL
AS010192.1	WS025238.1	296.908	66.1659	-2.16585	2.16585	Up regulated in sGSL
AS009838.1	WS022626.1	136.566	30.4339	-2.16585	2.16585	Up regulated in sGSL
AS010210.1	WS019961.1	211.127	47.0498	-2.16585	2.16585	Up regulated in sGSL
AS001535.1	WS010765.3	1483.21	330.534	-2.16585	2.16585	Up regulated in sGSL
AS014416.1	WS026189.1	290.81	64.8073	-2.16585	2.16585	Up regulated in sGSL
AS004821.1	WS018278.1	158.793	35.4761	-2.16223	2.16223	Up regulated in sGSL
AS022221.1	WS021003.1	372.954	83.4065	-2.16077	2.16077	Up regulated in sGSL
AS012982.1	WS003217.1	87.3675	19.6122	-2.15534	2.15534	Up regulated in sGSL
AS006433.1	WS023346.1	91.4732	20.5361	-2.15519	2.15519	Up regulated in sGSL
AS006755.4	WS008733.4	140.286	31.5052	-2.15471	2.15471	Up regulated in sGSL
AS004895.1	WS013411.1	219.156	49.4943	-2.14663	2.14663	Up regulated in sGSL
AS009778.1	WS018792.1	174.87	39.5223	-2.14555	2.14555	Up regulated in sGSL
AS001527.1	WS011983.1	73.0739	16.6747	-2.13169	2.13169	Up regulated in sGSL
AS011036.1	WS026101.1	112.903	25.829	-2.12802	2.12802	Up regulated in sGSL
AS004469.1	WS001190.1	222.899	51.056	-2.12624	2.12624	Up regulated in sGSL
AS009157.1	WS020841.1	83.4497	19.1425	-2.12413	2.12413	Up regulated in sGSL
AS006871.1	WS003680.1	176.388	40.5998	-2.11921	2.11921	Up regulated in sGSL
AS005162.1	WS016003.1	124.374	28.6786	-2.11664	2.11664	Up regulated in sGSL
AS021151.1	WS022387.1	125.096	28.8697	-2.11541	2.11541	Up regulated in sGSL
AS000519.1	WS003229.1	81.5938	18.8402	-2.11465	2.11465	Up regulated in sGSL
AS008324.3	WS022336.1	124.307	28.703	-2.11464	2.11464	Up regulated in sGSL
AS013416.1	WS023189.1	60.9851	14.0937	-2.11341	2.11341	Up regulated in sGSL
AS002911.1	WS027024.1	98.3639	22.7534	-2.11205	2.11205	Up regulated in sGSL
AS000171.1	WS016457.1	67.07	15.5305	-2.11057	2.11057	Up regulated in sGSL
AS013502.1	WS022438.1	61.571	14.2598	-2.1103	2.1103	Up regulated in sGSL
AS004706.1	WS014882.1	141.057	32.6915	-2.10929	2.10929	Up regulated in sGSL
AS009191.1	WS018326.1	140.514	32.5855	-2.10841	2.10841	Up regulated in sGSL
AS011138.1	WS019990.1	64.2507	14.919	-2.10657	2.10657	Up regulated in sGSL
AS001166.1	WS002164.1	156.352	36.3085	-2.10642	2.10642	Up regulated in sGSL
AS009935.1	WS021052.1	444.611	103.29	-2.10585	2.10585	Up regulated in sGSL
AS008439.2	WS010743.11	401.192	93.3181	-2.10406	2.10406	Up regulated in sGSL
AS004845.1	WS012455.1	176.102	41.0013	-2.10267	2.10267	Up regulated in sGSL
AS015370.1	WS017463.1	49.9788	11.6382	-2.10245	2.10245	Up regulated in sGSL
AS006097.1	WS022350.1	73.5663	17.148	-2.10101	2.10101	Up regulated in sGSL
AS004252.1	WS010938.1	568.668	132.664	-2.09981	2.09981	Up regulated in sGSL
AS009385.1	WS023121.1	309.495	72.2179	-2.09949	2.09949	Up regulated in sGSL
AS008289.8	WS024815.1	361.529	84.3775	-2.09918	2.09918	Up regulated in sGSL
AS023165.1	WS025197.1	660.15	154.166	-2.09831	2.09831	Up regulated in sGSL
AS009648.1	WS018000.1	78.3911	18.3753	-2.09293	2.09293	Up regulated in sGSL
AS012465.1	WS017917.1	51.6113	12.1009	-2.09257	2.09257	Up regulated in sGSL
AS004131.1	WS018241.1	180.657	42.3785	-2.09185	2.09185	Up regulated in sGSL
AS023511.1	WS019341.1	129.892	30.488	-2.091	2.091	Up regulated in sGSL
AS006296.1	WS017213.1	219.215	51.4968	-2.0898	2.0898	Up regulated in sGSL
AS004298.1	WS007277.1	99.1609	23.3015	-2.08935	2.08935	Up regulated in sGSL
AS002671.1	WS021976.1	84.9756	19.9856	-2.08808	2.08808	Up regulated in sGSL
AS000551.1	WS000027.1	120.323	28.3036	-2.08785	2.08785	Up regulated in sGSL
AS003941.1	WS007783.2	80.408	18.9276	-2.08685	2.08685	Up regulated in sGSL
AS007636.1	WS015072.1	71.5954	16.855	-2.08669	2.08669	Up regulated in sGSL
AS008802.10	WS008737.2	162.299	38.2531	-2.08501	2.08501	Up regulated in sGSL
AS007957.1	WS006741.1	594.051	140.292	-2.08215	2.08215	Up regulated in sGSL
AS005948.3	WS012324.1	120.557	28.516	-2.07987	2.07987	Up regulated in sGSL
AS005073.1	WS010785.2	111.368	26.3494	-2.07949	2.07949	Up regulated in sGSL
AS005462.1	WS023403.1	90.7633	21.5132	-2.07688	2.07688	Up regulated in sGSL
AS011631.1	WS018571.1	121.254	28.7527	-2.07625	2.07625	Up regulated in sGSL
AS005556.1	WS003140.1	118.427	28.0836	-2.07619	2.07619	Up regulated in sGSL
AS017546.1	WS026887.1	169.382	40.2465	-2.07335	2.07335	Up regulated in sGSL
AS003527.2	WS010686.9	499.873	119.354	-2.06632	2.06632	Up regulated in sGSL
AS004767.1	WS003340.1	89.3245	21.3951	-2.06178	2.06178	Up regulated in sGSL
AS008898.1	WS024965.1	126.03	30.3016	-2.0563	2.0563	Up regulated in sGSL
AS007541.1	WS007173.2	1164.54	280.324	-2.0546	2.0546	Up regulated in sGSL
AS006634.1	WS014851.1	162.429	39.1171	-2.05394	2.05394	Up regulated in sGSL
AS004859.1	WS007293.1	221.129	53.2781	-2.05327	2.05327	Up regulated in sGSL
AS006770.1	WS004284.1	190.07	45.822	-2.05242	2.05242	Up regulated in sGSL
AS019983.1	WS015888.1	50.5965	12.1996	-2.0522	2.0522	Up regulated in sGSL
AS010392.1	WS018060.1	97.8933	23.6183	-2.0513	2.0513	Up regulated in sGSL
AS003385.1	WS021810.1	73.6063	17.8004	-2.04792	2.04792	Up regulated in sGSL
AS008637.6	WS010438.5	403.77	97.6597	-2.0477	2.0477	Up regulated in sGSL
AS006483.1	WS021578.1	98.6594	23.8828	-2.04648	2.04648	Up regulated in sGSL
AS005131.1	WS022483.1	125.928	30.4946	-2.04598	2.04598	Up regulated in sGSL
AS008185.18	WS008164.6	82.4743	19.9881	-2.0448	2.0448	Up regulated in sGSL
AS008970.1	WS015820.1	119.872	29.0608	-2.04435	2.04435	Up regulated in sGSL
AS001125.1	WS000051.1	121.478	29.4549	-2.04412	2.04412	Up regulated in sGSL
AS005538.2	WS019424.1	203.733	49.4937	-2.04136	2.04136	Up regulated in sGSL
AS008807.15	WS013033.1	233.557	56.7604	-2.04082	2.04082	Up regulated in sGSL
AS005764.1	WS020754.1	148.462	36.0924	-2.04032	2.04032	Up regulated in sGSL
AS001067.1	WS016272.1	210.621	51.204	-2.04032	2.04032	Up regulated in sGSL
AS019299.1	WS019245.1	110.214	26.7941	-2.04032	2.04032	Up regulated in sGSL
AS007870.2	WS020247.1	185.514	45.1074	-2.04009	2.04009	Up regulated in sGSL
AS003182.1	WS021995.1	85.7297	20.8876	-2.03715	2.03715	Up regulated in sGSL
AS009431.1	WS025880.1	106.665	26.0307	-2.0348	2.0348	Up regulated in sGSL
AS008756.1	WS018151.1	98.6419	24.1104	-2.03255	2.03255	Up regulated in sGSL
AS000973.1	WS024416.1	75.6008	18.4857	-2.03199	2.03199	Up regulated in sGSL
AS006492.1	WS001772.1	393.916	96.3798	-2.03109	2.03109	Up regulated in sGSL
AS000863.1	WS026108.1	83.7401	20.5298	-2.0282	2.0282	Up regulated in sGSL
AS002160.1	WS017671.1	67.4496	16.5584	-2.02625	2.02625	Up regulated in sGSL
AS009714.1	WS000494.1	417.539	102.714	-2.02328	2.02328	Up regulated in sGSL
AS000258.1	WS025769.1	76.7429	18.9024	-2.02146	2.02146	Up regulated in sGSL
AS008225.2	WS011077.1	181.108	44.6602	-2.01979	2.01979	Up regulated in sGSL
AS002869.2	WS019016.1	347.125	85.6008	-2.01976	2.01976	Up regulated in sGSL
AS007479.1	WS002415.1	76.2198	18.8231	-2.01766	2.01766	Up regulated in sGSL
AS011922.1	WS025618.1	93.9862	23.2188	-2.01716	2.01716	Up regulated in sGSL
AS003736.1	WS022115.1	91.4377	22.641	-2.01385	2.01385	Up regulated in sGSL
AS008545.13	WS010812.1	544.614	135.019	-2.01206	2.01206	Up regulated in sGSL
AS010360.1	WS019130.1	47.2342	11.714	-2.0116	2.0116	Up regulated in sGSL
AS001643.1	WS012205.1	130.013	32.2559	-2.01102	2.01102	Up regulated in sGSL
AS003534.1	WS014153.1	152.327	37.8175	-2.01004	2.01004	Up regulated in sGSL
AS003582.1	WS000939.1	226.338	56.2352	-2.00893	2.00893	Up regulated in sGSL
AS004704.1	WS013802.1	121.316	30.1547	-2.00831	2.00831	Up regulated in sGSL
AS003868.2	WS020992.1	83.7258	20.8117	-2.00827	2.00827	Up regulated in sGSL
AS000622.1	WS021655.1	126.832	31.536	-2.00785	2.00785	Up regulated in sGSL
AS004425.1	WS010497.1	132.863	33.0666	-2.0065	2.0065	Up regulated in sGSL
AS014782.1	WS019578.1	99.2717	24.7891	-2.00168	2.00168	Up regulated in sGSL
AS009781.1	WS021315.1	97.4853	24.3529	-2.00109	2.00109	Up regulated in sGSL
AS003064.1	WS002896.1	63.1724	15.7816	-2.00105	2.00105	Up regulated in sGSL
AS014722.1	WS026810.1	375.215	93.7498	-2.00083	2.00083	Up regulated in sGSL
AS015517.1	WS012040.1	115.324	28.8608	-1.99851	1.99851	Up regulated in sGSL
AS005168.1	WS011342.1	86.3998	21.6231	-1.99845	1.99845	Up regulated in sGSL
AS008250.6	WS021312.1	104.93	26.2697	-1.99795	1.99795	Up regulated in sGSL
AS014359.1	WS003223.1	300.988	75.367	-1.9977	1.9977	Up regulated in sGSL
AS020201.1	WS005189.3	88.9986	22.2985	-1.99684	1.99684	Up regulated in sGSL
AS000967.1	WS022518.1	232.558	58.3036	-1.99593	1.99593	Up regulated in sGSL
AS016571.1	WS027283.1	254.838	63.8895	-1.99593	1.99593	Up regulated in sGSL
AS012436.1	WS024293.1	321.625	80.6337	-1.99593	1.99593	Up regulated in sGSL
AS018181.1	WS018345.1	115.499	28.9668	-1.99541	1.99541	Up regulated in sGSL
AS009509.1	WS021288.1	100.677	25.2939	-1.99288	1.99288	Up regulated in sGSL
AS023394.1	WS018368.1	49.8413	12.5493	-1.98974	1.98974	Up regulated in sGSL
AS010534.1	WS020149.1	63.8432	16.0987	-1.98759	1.98759	Up regulated in sGSL
AS006212.1	WS014378.1	262.442	66.2378	-1.98627	1.98627	Up regulated in sGSL
AS009577.1	WS020777.1	79.687	20.126	-1.98528	1.98528	Up regulated in sGSL
AS009037.1	WS014657.1	93.257	23.5685	-1.98435	1.98435	Up regulated in sGSL
AS009074.1	WS015324.1	112.095	28.3781	-1.98187	1.98187	Up regulated in sGSL
AS009787.1	WS023041.1	87.0568	22.0512	-1.9811	1.9811	Up regulated in sGSL
AS004548.1	WS018604.1	127.977	32.4196	-1.98094	1.98094	Up regulated in sGSL
AS009777.1	WS021473.1	80.8873	20.4973	-1.98048	1.98048	Up regulated in sGSL
AS007580.2	WS019475.1	76.3948	19.3597	-1.98042	1.98042	Up regulated in sGSL
AS009005.1	WS013807.1	142.478	36.1246	-1.97969	1.97969	Up regulated in sGSL
AS008984.1	WS018674.1	93.9243	23.8344	-1.97846	1.97846	Up regulated in sGSL
AS004743.1	WS020565.1	88.4819	22.4754	-1.97703	1.97703	Up regulated in sGSL
AS014633.1	WS019444.1	159.951	40.7139	-1.97404	1.97404	Up regulated in sGSL
AS000107.1	WS015678.1	44.1035	11.2442	-1.97171	1.97171	Up regulated in sGSL
AS000540.1	WS024358.1	96.8136	24.6855	-1.97155	1.97155	Up regulated in sGSL
AS000823.1	WS025869.1	100.978	25.7474	-1.97154	1.97154	Up regulated in sGSL
AS010008.1	WS020166.1	168.633	43.0057	-1.97129	1.97129	Up regulated in sGSL
AS011310.1	WS021163.1	73.2815	18.7015	-1.9703	1.9703	Up regulated in sGSL
AS004207.1	WS018802.1	100.327	25.6248	-1.96909	1.96909	Up regulated in sGSL
AS006099.1	WS015845.1	243.661	62.2854	-1.96791	1.96791	Up regulated in sGSL
AS007425.1	WS003801.1	189.635	48.5765	-1.96489	1.96489	Up regulated in sGSL
AS010141.1	WS021644.1	99.564	25.5407	-1.96283	1.96283	Up regulated in sGSL
AS007958.1	WS005631.1	825.715	212.369	-1.95907	1.95907	Up regulated in sGSL
AS023977.1	WS002499.1	91.6643	23.5967	-1.95778	1.95778	Up regulated in sGSL
AS005665.1	WS019340.1	94.2686	24.2978	-1.95595	1.95595	Up regulated in sGSL
AS008239.1	WS005974.1	277.458	71.5426	-1.95539	1.95539	Up regulated in sGSL
AS002900.1	WS017902.1	63.0856	16.2775	-1.95444	1.95444	Up regulated in sGSL
AS009265.1	WS013744.1	576.032	148.738	-1.95338	1.95338	Up regulated in sGSL
AS000205.1	WS020318.1	107.597	27.7903	-1.95299	1.95299	Up regulated in sGSL
AS006309.2	WS014796.1	272.729	70.5806	-1.95013	1.95013	Up regulated in sGSL
AS021921.1	WS016948.1	114.336	29.5943	-1.94988	1.94988	Up regulated in sGSL
AS018473.1	WS018866.1	51.8548	13.4266	-1.94938	1.94938	Up regulated in sGSL
AS004986.1	WS021373.1	120.632	31.2368	-1.94929	1.94929	Up regulated in sGSL
AS008141.1	WS003538.1	212.273	55.0307	-1.94761	1.94761	Up regulated in sGSL
AS000582.1	WS022029.1	95.4681	24.7689	-1.94649	1.94649	Up regulated in sGSL
AS006290.1	WS017504.1	93.6096	24.3065	-1.94532	1.94532	Up regulated in sGSL
AS008404.3	WS010382.1	302.111	78.4946	-1.94441	1.94441	Up regulated in sGSL
AS005582.1	WS006661.1	84.1797	21.8861	-1.94346	1.94346	Up regulated in sGSL
AS022698.1	WS015225.1	113.192	29.4599	-1.94195	1.94195	Up regulated in sGSL
AS008202.6	WS002386.1	115.21	30.0554	-1.93858	1.93858	Up regulated in sGSL
AS009837.1	WS019619.1	83.8667	21.8851	-1.93815	1.93815	Up regulated in sGSL
AS013030.1	WS021751.1	47.7259	12.4569	-1.93783	1.93783	Up regulated in sGSL
AS009614.1	WS017367.1	508.437	132.723	-1.93765	1.93765	Up regulated in sGSL
AS003840.1	WS020866.1	276.642	72.3029	-1.9359	1.9359	Up regulated in sGSL
AS002971.1	WS025853.1	67.0514	17.5311	-1.93536	1.93536	Up regulated in sGSL
AS000268.1	WS014231.1	238.44	62.3776	-1.93453	1.93453	Up regulated in sGSL
AS000319.1	WS020915.1	80.9046	21.1812	-1.93344	1.93344	Up regulated in sGSL
AS002836.1	WS018170.1	167.116	43.755	-1.93333	1.93333	Up regulated in sGSL
AS020057.1	WS022597.1	91.2601	23.9276	-1.9313	1.9313	Up regulated in sGSL
AS007631.2	WS013140.1	163.656	42.9256	-1.93076	1.93076	Up regulated in sGSL
AS001121.1	WS014525.1	167.519	44.0367	-1.92755	1.92755	Up regulated in sGSL
AS000593.1	WS002400.1	186.686	49.1014	-1.92678	1.92678	Up regulated in sGSL
AS008188.2	WS021917.1	92.4059	24.3542	-1.92381	1.92381	Up regulated in sGSL
AS000723.1	WS022053.1	72.519	19.1148	-1.92367	1.92367	Up regulated in sGSL
AS005801.1	WS000647.1	413.493	109.055	-1.92281	1.92281	Up regulated in sGSL
AS006855.1	WS010795.1	424.413	112.177	-1.91969	1.91969	Up regulated in sGSL
AS000969.1	WS021850.1	85.7094	22.6557	-1.91958	1.91958	Up regulated in sGSL
AS007846.2	WS020019.1	293.257	77.6096	-1.91786	1.91786	Up regulated in sGSL
AS007288.1	WS014079.1	125.135	33.1495	-1.91642	1.91642	Up regulated in sGSL
AS001102.1	WS014352.1	126.479	33.5162	-1.91597	1.91597	Up regulated in sGSL
AS009534.1	WS019009.1	84.9605	22.5245	-1.9153	1.9153	Up regulated in sGSL
AS004656.1	WS015930.1	144.637	38.3521	-1.91506	1.91506	Up regulated in sGSL
AS007042.1	WS001733.1	215.014	57.0267	-1.91472	1.91472	Up regulated in sGSL
AS007098.1	WS015916.1	55.0782	14.6303	-1.91252	1.91252	Up regulated in sGSL
AS008945.1	WS013367.1	208.056	55.2818	-1.9121	1.9121	Up regulated in sGSL
AS004370.1	WS021707.1	74.189	19.7186	-1.91165	1.91165	Up regulated in sGSL
AS002627.1	WS022708.1	75.8605	20.1724	-1.91097	1.91097	Up regulated in sGSL
AS005522.1	WS018897.1	68.0985	18.1181	-1.91019	1.91019	Up regulated in sGSL
AS000835.1	WS014673.1	56.7088	15.1032	-1.90872	1.90872	Up regulated in sGSL
AS000347.1	WS021235.1	99.0476	26.4472	-1.90501	1.90501	Up regulated in sGSL
AS022027.1	WS017674.1	497.822	133.095	-1.90317	1.90317	Up regulated in sGSL
AS004330.1	WS020529.1	104.472	27.9379	-1.90282	1.90282	Up regulated in sGSL
AS009901.1	WS018782.1	344.647	92.1658	-1.90282	1.90282	Up regulated in sGSL
AS022973.1	WS019731.1	135.304	36.1831	-1.90282	1.90282	Up regulated in sGSL
AS008585.1	WS004017.2	368.385	98.5853	-1.90177	1.90177	Up regulated in sGSL
AS021721.1	WS018417.1	594.937	159.416	-1.89994	1.89994	Up regulated in sGSL
AS019432.1	WS019078.1	359.849	96.4922	-1.89891	1.89891	Up regulated in sGSL
AS017783.1	WS021756.1	51.3164	13.7614	-1.8988	1.8988	Up regulated in sGSL
AS008137.1	WS010579.3	551.064	147.796	-1.89861	1.89861	Up regulated in sGSL
AS009999.1	WS000161.2	123.018	33.0416	-1.89651	1.89651	Up regulated in sGSL
AS010914.1	WS024494.1	80.3003	21.6371	-1.8919	1.8919	Up regulated in sGSL
AS001474.1	WS002574.1	126.096	33.99	-1.89134	1.89134	Up regulated in sGSL
AS007493.1	WS008355.1	146.591	39.6245	-1.88733	1.88733	Up regulated in sGSL
AS004899.1	WS005145.1	263.714	71.3012	-1.88698	1.88698	Up regulated in sGSL
AS010338.1	WS023528.1	101.394	27.4212	-1.88662	1.88662	Up regulated in sGSL
AS001806.1	WS013914.1	160.047	43.3062	-1.88585	1.88585	Up regulated in sGSL
AS009830.1	WS019220.1	152.798	41.4136	-1.88345	1.88345	Up regulated in sGSL
AS007188.1	WS019678.1	97.3454	26.4976	-1.87725	1.87725	Up regulated in sGSL
AS011100.1	WS022293.1	73.4276	20.0824	-1.8704	1.8704	Up regulated in sGSL
AS004010.1	WS017352.1	88.0695	24.1121	-1.86888	1.86888	Up regulated in sGSL
AS004719.1	WS018413.1	78.5827	21.5313	-1.86777	1.86777	Up regulated in sGSL
AS008774.8	WS010297.3	174.222	47.8132	-1.86544	1.86544	Up regulated in sGSL
AS008517.1	WS001300.1	93.8518	25.8057	-1.86269	1.86269	Up regulated in sGSL
AS001150.1	WS006423.1	87.9121	24.2759	-1.85654	1.85654	Up regulated in sGSL
AS007735.1	WS010242.1	757.746	209.252	-1.85647	1.85647	Up regulated in sGSL
AS024236.1	WS020350.1	179.154	49.5339	-1.85471	1.85471	Up regulated in sGSL
AS004846.1	WS010964.1	646.87	178.863	-1.85463	1.85463	Up regulated in sGSL
AS004551.1	WS026879.1	72.9854	20.1889	-1.85405	1.85405	Up regulated in sGSL
AS001464.1	WS016053.1	125.347	34.7467	-1.85098	1.85098	Up regulated in sGSL
AS007622.1	WS005418.1	286.657	79.4972	-1.85035	1.85035	Up regulated in sGSL
AS004483.1	WS025634.1	106.564	29.5882	-1.84863	1.84863	Up regulated in sGSL
AS004527.1	WS017903.1	75.2916	20.9151	-1.84794	1.84794	Up regulated in sGSL
AS012459.1	WS018815.1	83.3626	23.1856	-1.84617	1.84617	Up regulated in sGSL
AS008294.3	WS007607.1	505.233	140.571	-1.84566	1.84566	Up regulated in sGSL
AS014142.1	WS025766.1	199.351	55.4667	-1.84561	1.84561	Up regulated in sGSL
AS004025.1	WS016545.1	120.745	33.618	-1.84466	1.84466	Up regulated in sGSL
AS020104.1	WS015265.1	60.2604	16.7832	-1.84419	1.84419	Up regulated in sGSL
AS016260.1	WS025122.1	187.427	52.2025	-1.84414	1.84414	Up regulated in sGSL
AS018348.1	WS023042.1	149.031	41.5144	-1.84393	1.84393	Up regulated in sGSL
AS000865.1	WS019743.1	100.293	27.9379	-1.84392	1.84392	Up regulated in sGSL
AS010565.1	WS000612.1	1434.65	399.641	-1.84392	1.84392	Up regulated in sGSL
AS001182.1	WS013112.1	108.24	30.189	-1.84214	1.84214	Up regulated in sGSL
AS000428.1	WS024080.1	69.3976	19.3688	-1.84115	1.84115	Up regulated in sGSL
AS002925.1	WS023698.1	1115.66	311.422	-1.84096	1.84096	Up regulated in sGSL
AS019899.1	WS016464.1	391.647	109.492	-1.83873	1.83873	Up regulated in sGSL
AS001813.1	WS024534.1	58.1978	16.274	-1.8384	1.8384	Up regulated in sGSL
AS007482.1	WS003531.1	123.754	34.6252	-1.83759	1.83759	Up regulated in sGSL
AS006727.1	WS011224.1	184.407	51.6315	-1.83657	1.83657	Up regulated in sGSL
AS015756.1	WS017845.1	59.5876	16.7005	-1.83512	1.83512	Up regulated in sGSL
AS009834.1	WS013888.1	181.643	50.9332	-1.83443	1.83443	Up regulated in sGSL
AS008697.11	WS009044.1	362.424	101.651	-1.83406	1.83406	Up regulated in sGSL
AS008321.3	WS008769.3	178.589	50.1518	-1.83227	1.83227	Up regulated in sGSL
AS003641.1	WS013133.1	178.386	50.1575	-1.83047	1.83047	Up regulated in sGSL
AS003854.1	WS018472.1	88.2626	24.8184	-1.83039	1.83039	Up regulated in sGSL
AS015422.1	WS025808.1	597.65	168.254	-1.82866	1.82866	Up regulated in sGSL
AS008127.3	WS012863.1	287.455	80.9973	-1.82739	1.82739	Up regulated in sGSL
AS001846.1	WS002792.1	157.624	44.4227	-1.82712	1.82712	Up regulated in sGSL
AS001424.1	WS002805.1	76.0952	21.458	-1.82629	1.82629	Up regulated in sGSL
AS007970.1	WS022086.1	66.0932	18.6389	-1.82619	1.82619	Up regulated in sGSL
AS004134.1	WS023219.1	67.8133	19.1302	-1.82572	1.82572	Up regulated in sGSL
AS006081.1	WS002703.1	121.069	34.1656	-1.82522	1.82522	Up regulated in sGSL
AS008613.6	WS006656.1	639.236	180.607	-1.8235	1.8235	Up regulated in sGSL
AS011390.1	WS024138.1	82.0289	23.2018	-1.8219	1.8219	Up regulated in sGSL
AS011480.1	WS025676.1	91.6319	25.918	-1.8219	1.8219	Up regulated in sGSL
AS009357.1	WS013292.1	101.169	28.6158	-1.82189	1.82189	Up regulated in sGSL
AS013356.1	WS002558.1	59.855	16.937	-1.82129	1.82129	Up regulated in sGSL
AS008954.1	WS002744.1	123.159	34.8586	-1.82093	1.82093	Up regulated in sGSL
AS008083.1	WS000703.1	139.983	39.6936	-1.81827	1.81827	Up regulated in sGSL
AS007584.1	WS011227.1	229.195	65.0155	-1.81772	1.81772	Up regulated in sGSL
AS008724.1	WS010384.2	336.144	95.3726	-1.81743	1.81743	Up regulated in sGSL
AS009076.1	WS015404.1	99.4833	28.243	-1.81656	1.81656	Up regulated in sGSL
AS022816.1	WS016399.1	46.9329	13.3295	-1.81597	1.81597	Up regulated in sGSL
AS009495.1	WS014734.1	118.236	33.5915	-1.8155	1.8155	Up regulated in sGSL
AS001985.1	WS021527.1	71.5675	20.3422	-1.81483	1.81483	Up regulated in sGSL
AS010547.1	WS026743.1	70.2518	19.9782	-1.8141	1.8141	Up regulated in sGSL
AS003218.1	WS018530.1	89.969	25.635	-1.81131	1.81131	Up regulated in sGSL
AS003398.1	WS002456.1	109.831	31.361	-1.80824	1.80824	Up regulated in sGSL
AS001612.1	WS022094.1	70.6924	20.2149	-1.80614	1.80614	Up regulated in sGSL
AS014468.1	WS018796.1	85.9736	24.5864	-1.80603	1.80603	Up regulated in sGSL
AS002250.1	WS026767.1	103.454	29.6057	-1.80505	1.80505	Up regulated in sGSL
AS008272.6	WS000189.1	351.4	100.591	-1.80461	1.80461	Up regulated in sGSL
AS002728.1	WS014565.1	354.217	101.491	-1.80329	1.80329	Up regulated in sGSL
AS015290.1	WS020633.1	80.7069	23.1243	-1.80328	1.80328	Up regulated in sGSL
AS015634.1	WS024941.1	128.482	36.8132	-1.80328	1.80328	Up regulated in sGSL
AS021105.1	WS017712.1	113.814	32.6102	-1.80328	1.80328	Up regulated in sGSL
AS000455.1	WS023793.1	71.8019	20.5987	-1.80147	1.80147	Up regulated in sGSL
AS017004.1	WS026379.1	799.01	229.29	-1.80104	1.80104	Up regulated in sGSL
AS009517.1	WS017062.1	117.475	33.7499	-1.7994	1.7994	Up regulated in sGSL
AS000539.1	WS016175.1	91.6921	26.3449	-1.79928	1.79928	Up regulated in sGSL
AS009775.1	WS018936.1	74.0649	21.2957	-1.79823	1.79823	Up regulated in sGSL
AS005413.1	WS016869.1	58.7897	16.9143	-1.79731	1.79731	Up regulated in sGSL
AS000939.1	WS000042.1	88.9921	25.6181	-1.79651	1.79651	Up regulated in sGSL
AS003097.1	WS005503.2	51.7779	14.9086	-1.79619	1.79619	Up regulated in sGSL
AS000341.1	WS018848.1	75.2695	21.673	-1.79617	1.79617	Up regulated in sGSL
AS002968.1	WS023428.1	58.2484	16.774	-1.79599	1.79599	Up regulated in sGSL
AS007761.1	WS013545.1	98.3248	28.3277	-1.79534	1.79534	Up regulated in sGSL
AS012473.1	WS023708.1	120.866	34.8582	-1.79383	1.79383	Up regulated in sGSL
AS007520.1	WS007152.1	170.405	49.1474	-1.79378	1.79378	Up regulated in sGSL
AS010679.1	WS016660.1	158.652	45.775	-1.79323	1.79323	Up regulated in sGSL
AS008174.2	WS004485.1	543.547	156.864	-1.79289	1.79289	Up regulated in sGSL
AS007332.1	WS013083.1	137.582	39.7413	-1.79158	1.79158	Up regulated in sGSL
AS013763.1	WS020561.1	69.8792	20.1999	-1.79052	1.79052	Up regulated in sGSL
AS004484.1	WS019778.1	53.699	15.5247	-1.79033	1.79033	Up regulated in sGSL
AS006674.2	WS021119.1	71.077	20.5672	-1.78904	1.78904	Up regulated in sGSL
AS006654.1	WS014658.1	151.274	43.8248	-1.78734	1.78734	Up regulated in sGSL
AS007013.1	WS014845.1	120.265	34.8476	-1.78709	1.78709	Up regulated in sGSL
AS001066.1	WS020822.1	79.1589	22.9593	-1.78567	1.78567	Up regulated in sGSL
AS007753.1	WS004048.1	73.9185	21.4767	-1.78316	1.78316	Up regulated in sGSL
AS010179.1	WS019724.1	71.4278	20.7619	-1.78254	1.78254	Up regulated in sGSL
AS001633.1	WS015818.1	80.9186	23.5255	-1.78225	1.78225	Up regulated in sGSL
AS002906.1	WS018262.1	62.3782	18.1535	-1.78079	1.78079	Up regulated in sGSL
AS008324.2	WS006830.1	172.915	50.3424	-1.78022	1.78022	Up regulated in sGSL
AS004068.1	WS018255.1	109.406	31.8622	-1.77977	1.77977	Up regulated in sGSL
AS005094.1	WS004840.1	130.059	37.9102	-1.7785	1.7785	Up regulated in sGSL
AS000243.1	WS020591.1	73.1691	21.3448	-1.77735	1.77735	Up regulated in sGSL
AS010931.1	WS025976.1	95.9396	28.0022	-1.77659	1.77659	Up regulated in sGSL
AS016391.1	WS019094.1	53.1377	15.5099	-1.77654	1.77654	Up regulated in sGSL
AS002199.1	WS018976.1	61.8725	18.0689	-1.77579	1.77579	Up regulated in sGSL
AS006150.1	WS022876.1	144.278	42.1377	-1.77566	1.77566	Up regulated in sGSL
AS014631.1	WS018628.1	83.1313	24.3484	-1.77156	1.77156	Up regulated in sGSL
AS004842.1	WS000542.1	173.365	50.808	-1.77069	1.77069	Up regulated in sGSL
AS000434.1	WS004202.1	82.3399	24.1639	-1.76874	1.76874	Up regulated in sGSL
AS005695.2	WS021467.1	123.972	36.3956	-1.76818	1.76818	Up regulated in sGSL
AS010105.1	WS001555.1	137.328	40.3243	-1.76791	1.76791	Up regulated in sGSL
AS005947.2	WS018156.1	312.365	91.8203	-1.76635	1.76635	Up regulated in sGSL
AS001732.1	WS021975.1	178.274	52.4539	-1.76497	1.76497	Up regulated in sGSL
AS016018.1	WS010926.7	51.069	15.031	-1.76451	1.76451	Up regulated in sGSL
AS005593.1	WS017053.1	107.198	31.5744	-1.76345	1.76345	Up regulated in sGSL
AS012665.1	WS019168.1	198.943	58.6487	-1.76218	1.76218	Up regulated in sGSL
AS007589.1	WS021295.1	175.989	51.8833	-1.76215	1.76215	Up regulated in sGSL
AS004240.1	WS015529.1	154.004	45.4231	-1.76147	1.76147	Up regulated in sGSL
AS022465.1	WS026712.1	1368.29	404.005	-1.75992	1.75992	Up regulated in sGSL
AS011510.1	WS022245.1	48.1298	14.2196	-1.75904	1.75904	Up regulated in sGSL
AS006288.1	WS013495.1	102.856	30.4134	-1.75785	1.75785	Up regulated in sGSL
AS020908.1	WS015444.1	68.9848	20.4224	-1.75613	1.75613	Up regulated in sGSL
AS010878.1	WS021515.1	154.337	45.7005	-1.7558	1.7558	Up regulated in sGSL
AS010772.1	WS023822.1	65.6137	19.4319	-1.75557	1.75557	Up regulated in sGSL
AS011511.1	WS023565.1	67.8541	20.1041	-1.75495	1.75495	Up regulated in sGSL
AS010852.1	WS020570.1	70.6766	20.9453	-1.75461	1.75461	Up regulated in sGSL
AS007781.1	WS004793.1	388.709	115.386	-1.75221	1.75221	Up regulated in sGSL
AS019151.1	WS023214.1	101.29	30.0967	-1.75082	1.75082	Up regulated in sGSL
AS011549.1	WS011349.1	189.339	56.2589	-1.75081	1.75081	Up regulated in sGSL
AS017175.1	WS002932.1	157.399	46.7685	-1.75081	1.75081	Up regulated in sGSL
AS013782.1	WS024204.1	104.4	31.0206	-1.75081	1.75081	Up regulated in sGSL
AS004710.1	WS014688.1	133.31	39.6763	-1.74844	1.74844	Up regulated in sGSL
AS013737.1	WS025065.1	389.897	116.141	-1.74722	1.74722	Up regulated in sGSL
AS003260.1	WS024002.1	127.493	38.0502	-1.74444	1.74444	Up regulated in sGSL
AS002934.1	WS002915.1	125.826	37.6443	-1.74093	1.74093	Up regulated in sGSL
AS006684.2	WS012505.1	429.086	128.381	-1.74084	1.74084	Up regulated in sGSL
AS004968.1	WS000240.1	152.454	45.6399	-1.74001	1.74001	Up regulated in sGSL
AS007883.1	WS000928.1	198.671	59.5145	-1.73907	1.73907	Up regulated in sGSL
AS008774.5	WS018629.1	113.584	34.0256	-1.73906	1.73906	Up regulated in sGSL
AS001542.1	WS016095.1	191.474	57.4091	-1.73779	1.73779	Up regulated in sGSL
AS007787.2	WS006841.2	243.183	72.9322	-1.73741	1.73741	Up regulated in sGSL
AS002572.1	WS016930.1	163.988	49.2227	-1.7362	1.7362	Up regulated in sGSL
AS002970.1	WS022283.1	54.5457	16.3837	-1.7352	1.7352	Up regulated in sGSL
AS000385.1	WS022358.1	258.07	77.6397	-1.73289	1.73289	Up regulated in sGSL
AS023550.1	WS015289.1	799.01	240.406	-1.73274	1.73274	Up regulated in sGSL
AS001163.1	WS017241.1	130.724	39.3366	-1.73258	1.73258	Up regulated in sGSL
AS005810.1	WS004201.1	144.053	43.3548	-1.73234	1.73234	Up regulated in sGSL
AS017423.1	WS002117.1	37.3581	11.2574	-1.73055	1.73055	Up regulated in sGSL
AS008493.1	WS009145.1	385.404	116.165	-1.7302	1.7302	Up regulated in sGSL
AS005187.1	WS022511.1	182.239	54.9358	-1.73002	1.73002	Up regulated in sGSL
AS001550.1	WS014461.2	92.7228	27.9544	-1.72985	1.72985	Up regulated in sGSL
AS010522.1	WS021043.1	44.3862	13.3839	-1.72961	1.72961	Up regulated in sGSL
AS017177.1	WS024280.1	99.3419	29.9809	-1.72836	1.72836	Up regulated in sGSL
AS006274.1	WS014920.1	65.0362	19.6356	-1.72777	1.72777	Up regulated in sGSL
AS000447.1	WS019237.1	201.601	60.8689	-1.72773	1.72773	Up regulated in sGSL
AS010106.1	WS002271.1	123.734	37.362	-1.7276	1.7276	Up regulated in sGSL
AS004292.1	WS002196.1	252.026	76.109	-1.72743	1.72743	Up regulated in sGSL
AS002606.1	WS016112.1	146.041	44.1305	-1.72652	1.72652	Up regulated in sGSL
AS019505.1	WS013429.1	93.2071	28.209	-1.72429	1.72429	Up regulated in sGSL
AS009258.1	WS027252.1	267.822	81.056	-1.72429	1.72429	Up regulated in sGSL
AS004197.1	WS022278.1	50.1525	15.1829	-1.72388	1.72388	Up regulated in sGSL
AS009051.1	WS014713.1	127.756	38.702	-1.72291	1.72291	Up regulated in sGSL
AS020992.1	WS003696.1	147.15	44.6283	-1.72126	1.72126	Up regulated in sGSL
AS010228.1	WS016167.1	66.5196	20.1769	-1.72108	1.72108	Up regulated in sGSL
AS009822.1	WS003192.1	59.8028	18.1566	-1.71972	1.71972	Up regulated in sGSL
AS000298.1	WS017734.1	54.9408	16.6851	-1.71932	1.71932	Up regulated in sGSL
AS010941.1	WS025564.1	78.2592	23.7799	-1.71851	1.71851	Up regulated in sGSL
AS005994.1	WS017012.1	146.142	44.4104	-1.71839	1.71839	Up regulated in sGSL
AS015965.1	WS013440.1	60.0139	18.2374	-1.71839	1.71839	Up regulated in sGSL
AS007043.1	WS005955.1	368.865	112.122	-1.71803	1.71803	Up regulated in sGSL
AS019049.1	WS025580.1	148.404	45.1601	-1.71641	1.71641	Up regulated in sGSL
AS000334.1	WS015640.1	104.433	31.78	-1.71638	1.71638	Up regulated in sGSL
AS015625.1	WS025743.1	145.669	44.3453	-1.71585	1.71585	Up regulated in sGSL
AS000382.1	WS023308.1	247.451	75.3862	-1.71477	1.71477	Up regulated in sGSL
AS007665.4	WS010114.1	514.24	156.668	-1.71473	1.71473	Up regulated in sGSL
AS019063.1	WS026301.1	447.746	136.434	-1.71448	1.71448	Up regulated in sGSL
AS003151.1	WS021898.1	132.837	40.4886	-1.71406	1.71406	Up regulated in sGSL
AS001841.1	WS013156.1	143.823	43.8408	-1.71395	1.71395	Up regulated in sGSL
AS008902.1	WS023831.1	65.324	19.9187	-1.71349	1.71349	Up regulated in sGSL
AS010235.1	WS024433.1	58.3743	17.8144	-1.71229	1.71229	Up regulated in sGSL
AS006657.1	WS015050.1	99.2779	30.3017	-1.71207	1.71207	Up regulated in sGSL
AS012007.1	WS026595.1	69.9805	21.366	-1.71164	1.71164	Up regulated in sGSL
AS009192.1	WS013210.1	167.439	51.1489	-1.71086	1.71086	Up regulated in sGSL
AS010209.1	WS014144.1	42.6118	13.0365	-1.7087	1.7087	Up regulated in sGSL
AS000377.1	WS021849.1	78.184	23.9322	-1.70792	1.70792	Up regulated in sGSL
AS009230.1	WS014529.1	161.599	49.4926	-1.70713	1.70713	Up regulated in sGSL
AS001695.1	WS014398.1	115.508	35.4016	-1.70611	1.70611	Up regulated in sGSL
AS011950.1	WS014650.1	50.4924	15.4863	-1.70507	1.70507	Up regulated in sGSL
AS002023.1	WS001785.1	1219.02	373.932	-1.70488	1.70488	Up regulated in sGSL
AS005928.2	WS003145.1	91.7933	28.1768	-1.70388	1.70388	Up regulated in sGSL
AS000919.1	WS009247.1	94.5752	29.0472	-1.70306	1.70306	Up regulated in sGSL
AS005647.1	WS018930.1	59.8475	18.3828	-1.70294	1.70294	Up regulated in sGSL
AS001855.1	WS015252.1	119.555	36.7564	-1.70161	1.70161	Up regulated in sGSL
AS003511.1	WS012873.1	100.944	31.0422	-1.70124	1.70124	Up regulated in sGSL
AS009761.1	WS018789.1	75.9227	23.3487	-1.70119	1.70119	Up regulated in sGSL
AS003181.1	WS005094.1	112.507	34.615	-1.70054	1.70054	Up regulated in sGSL
AS007360.1	WS006691.1	183.311	56.4588	-1.69903	1.69903	Up regulated in sGSL
AS010036.1	WS021748.1	55.6055	17.1281	-1.69886	1.69886	Up regulated in sGSL
AS012128.1	WS019213.1	110.245	33.9691	-1.69841	1.69841	Up regulated in sGSL
AS010909.1	WS024962.1	179.523	55.3947	-1.69634	1.69634	Up regulated in sGSL
AS013041.1	WS022462.1	69.5673	21.4766	-1.69564	1.69564	Up regulated in sGSL
AS007470.1	WS000457.1	110.353	34.0926	-1.6946	1.6946	Up regulated in sGSL
AS020332.1	WS017781.1	168.179	51.9725	-1.69418	1.69418	Up regulated in sGSL
AS002715.1	WS021090.1	76.5526	23.665	-1.6937	1.6937	Up regulated in sGSL
AS006606.2	WS004727.1	90.5663	28.0019	-1.69345	1.69345	Up regulated in sGSL
AS008656.1	WS011391.1	322.767	99.8012	-1.69336	1.69336	Up regulated in sGSL
AS001039.1	WS020357.1	245.611	75.9572	-1.69312	1.69312	Up regulated in sGSL
AS000454.1	WS021422.1	66.5697	20.6225	-1.69065	1.69065	Up regulated in sGSL
AS011285.1	WS017258.1	64.1524	19.911	-1.68793	1.68793	Up regulated in sGSL
AS000327.1	WS014968.1	241.283	74.894	-1.68781	1.68781	Up regulated in sGSL
AS003816.1	WS013934.1	73.3629	22.8012	-1.68594	1.68594	Up regulated in sGSL
AS004765.1	WS022340.1	57.4856	17.8763	-1.68515	1.68515	Up regulated in sGSL
AS007109.1	WS017565.1	62.1387	19.3278	-1.68481	1.68481	Up regulated in sGSL
AS011414.1	WS021397.1	83.4639	25.9696	-1.68433	1.68433	Up regulated in sGSL
AS016330.1	WS025329.1	240.486	74.8345	-1.68418	1.68418	Up regulated in sGSL
AS004992.1	WS016994.1	74.4309	23.164	-1.68402	1.68402	Up regulated in sGSL
AS005185.1	WS002745.1	111.806	34.7962	-1.684	1.684	Up regulated in sGSL
AS016385.1	WS018415.1	66.2152	20.6162	-1.68339	1.68339	Up regulated in sGSL
AS023934.1	WS011834.1	42.1367	13.1319	-1.682	1.682	Up regulated in sGSL
AS000963.1	WS027117.1	64.4753	20.0968	-1.68178	1.68178	Up regulated in sGSL
AS012589.1	WS022408.1	68.0017	21.1964	-1.68175	1.68175	Up regulated in sGSL
AS003239.1	WS025137.1	63.5419	19.8133	-1.68124	1.68124	Up regulated in sGSL
AS023505.1	WS024770.1	129.839	40.532	-1.6796	1.6796	Up regulated in sGSL
AS017321.1	WS021594.1	82.0812	25.7258	-1.67384	1.67384	Up regulated in sGSL
AS010198.1	WS023171.1	65.6312	20.5775	-1.67331	1.67331	Up regulated in sGSL
AS009744.1	WS002150.1	218.363	68.5226	-1.67207	1.67207	Up regulated in sGSL
AS001480.1	WS016108.1	133.33	41.8672	-1.67111	1.67111	Up regulated in sGSL
AS006935.1	WS008835.1	340.553	106.944	-1.67103	1.67103	Up regulated in sGSL
AS009225.1	WS017654.1	138.472	43.5102	-1.67017	1.67017	Up regulated in sGSL
AS012062.1	WS017226.1	160.301	50.4181	-1.66877	1.66877	Up regulated in sGSL
AS009189.1	WS020696.1	133.243	41.9091	-1.66872	1.66872	Up regulated in sGSL
AS009142.1	WS017670.1	129.685	40.8006	-1.66835	1.66835	Up regulated in sGSL
AS010092.1	WS018308.1	216.562	68.1332	-1.66835	1.66835	Up regulated in sGSL
AS006264.1	WS001543.1	254.835	80.247	-1.66705	1.66705	Up regulated in sGSL
AS004761.1	WS025546.1	199.68	62.8965	-1.66664	1.66664	Up regulated in sGSL
AS004783.3	WS010607.9	490.553	154.538	-1.66645	1.66645	Up regulated in sGSL
AS009213.1	WS004395.1	66.566	20.9756	-1.66607	1.66607	Up regulated in sGSL
AS000561.1	WS006319.1	109.15	34.3987	-1.66588	1.66588	Up regulated in sGSL
AS008154.1	WS017472.1	88.7352	28.0281	-1.66263	1.66263	Up regulated in sGSL
AS012573.1	WS005415.1	53.6116	16.9346	-1.66258	1.66258	Up regulated in sGSL
AS016223.1	WS020820.1	50.5515	15.968	-1.66257	1.66257	Up regulated in sGSL
AS002851.1	WS024922.1	134.257	42.4228	-1.66209	1.66209	Up regulated in sGSL
AS022045.1	WS018273.1	880.651	278.351	-1.66166	1.66166	Up regulated in sGSL
AS009925.1	WS021002.1	132.964	42.0279	-1.66162	1.66162	Up regulated in sGSL
AS009292.1	WS017815.1	241.65	76.4244	-1.66082	1.66082	Up regulated in sGSL
AS001022.1	WS023045.1	54.7323	17.32	-1.65995	1.65995	Up regulated in sGSL
AS012697.1	WS002243.1	83.093	26.3183	-1.65866	1.65866	Up regulated in sGSL
AS018966.1	WS019917.1	165.722	52.538	-1.65733	1.65733	Up regulated in sGSL
AS004624.1	WS026211.1	89.1338	28.26	-1.65721	1.65721	Up regulated in sGSL
AS006457.1	WS009183.1	867.587	275.147	-1.65681	1.65681	Up regulated in sGSL
AS004737.1	WS019812.1	51.8475	16.501	-1.65172	1.65172	Up regulated in sGSL
AS010406.1	WS021563.1	59.0887	18.8089	-1.65146	1.65146	Up regulated in sGSL
AS002075.1	WS003335.1	109.862	34.9817	-1.65101	1.65101	Up regulated in sGSL
AS012077.1	WS022616.1	41.9347	13.3555	-1.65071	1.65071	Up regulated in sGSL
AS008156.1	WS001088.1	125.504	39.9858	-1.65018	1.65018	Up regulated in sGSL
AS014280.1	WS023665.1	45.8244	14.6074	-1.64942	1.64942	Up regulated in sGSL
AS000201.1	WS022983.1	98.7912	31.4943	-1.64929	1.64929	Up regulated in sGSL
AS002780.1	WS007970.1	39.1994	12.4968	-1.64928	1.64928	Up regulated in sGSL
AS003571.1	WS019858.1	86.4219	27.5667	-1.64847	1.64847	Up regulated in sGSL
AS007740.1	WS004967.1	142.613	45.5318	-1.64715	1.64715	Up regulated in sGSL
AS008209.6	WS006619.1	172.183	55.021	-1.64588	1.64588	Up regulated in sGSL
AS005367.1	WS018971.1	115.481	36.9309	-1.64476	1.64476	Up regulated in sGSL
AS006067.2	WS016204.1	156.252	49.9904	-1.64416	1.64416	Up regulated in sGSL
AS010103.1	WS020549.1	102.978	32.9661	-1.64328	1.64328	Up regulated in sGSL
AS007775.2	WS005958.1	270.235	86.555	-1.64252	1.64252	Up regulated in sGSL
AS003688.1	WS002041.1	68.9103	22.0751	-1.6423	1.6423	Up regulated in sGSL
AS000287.1	WS016562.1	83.4998	26.749	-1.64229	1.64229	Up regulated in sGSL
AS006491.1	WS004251.1	130.707	41.9036	-1.64118	1.64118	Up regulated in sGSL
AS005971.1	WS022643.1	304.912	97.794	-1.64057	1.64057	Up regulated in sGSL
AS010153.1	WS008481.3	210.235	67.5126	-1.63877	1.63877	Up regulated in sGSL
AS001217.1	WS003089.1	127.522	40.9537	-1.63868	1.63868	Up regulated in sGSL
AS008073.2	WS008089.1	301.976	97.0147	-1.63816	1.63816	Up regulated in sGSL
AS018021.1	WS022200.1	108.321	34.8006	-1.63813	1.63813	Up regulated in sGSL
AS006978.1	WS001555.2	165.198	53.0913	-1.63765	1.63765	Up regulated in sGSL
AS009310.1	WS017834.1	70.5438	22.6741	-1.63748	1.63748	Up regulated in sGSL
AS024058.1	WS021762.1	189.198	60.8155	-1.63739	1.63739	Up regulated in sGSL
AS011040.1	WS022539.1	63.9427	20.5554	-1.63726	1.63726	Up regulated in sGSL
AS004700.1	WS014519.1	94.0951	30.2584	-1.63679	1.63679	Up regulated in sGSL
AS014116.1	WS013851.1	64.7064	20.8156	-1.63624	1.63624	Up regulated in sGSL
AS007746.1	WS001728.1	436.151	140.372	-1.63557	1.63557	Up regulated in sGSL
AS005321.2	WS016696.1	71.194	22.9169	-1.63534	1.63534	Up regulated in sGSL
AS006534.1	WS015705.1	68.1313	21.9361	-1.63501	1.63501	Up regulated in sGSL
AS007783.1	WS010537.8	153.388	49.4517	-1.63309	1.63309	Up regulated in sGSL
AS006035.1	WS023541.1	73.1535	23.5912	-1.63268	1.63268	Up regulated in sGSL
AS013860.1	WS017509.1	48.9267	15.7804	-1.63249	1.63249	Up regulated in sGSL
AS003332.1	WS020328.1	92.3807	29.8117	-1.63171	1.63171	Up regulated in sGSL
AS000647.1	WS002711.1	68.4052	22.0813	-1.63129	1.63129	Up regulated in sGSL
AS003857.1	WS024223.1	72.3392	23.3525	-1.6312	1.6312	Up regulated in sGSL
AS013466.1	WS023538.1	67.9586	21.9489	-1.6305	1.6305	Up regulated in sGSL
AS011671.1	WS019513.1	80.2443	25.9188	-1.6304	1.6304	Up regulated in sGSL
AS019996.1	WS016159.1	32.0382	10.3542	-1.62958	1.62958	Up regulated in sGSL
AS006412.1	WS002628.1	246.338	79.6497	-1.6289	1.6289	Up regulated in sGSL
AS012638.1	WS022839.1	84.6252	27.3652	-1.62874	1.62874	Up regulated in sGSL
AS008026.2	WS010893.4	203.937	65.9501	-1.62868	1.62868	Up regulated in sGSL
AS004109.1	WS012946.1	493.217	159.539	-1.62831	1.62831	Up regulated in sGSL
AS006149.1	WS018876.1	47.2064	15.2725	-1.62804	1.62804	Up regulated in sGSL
AS005124.1	WS021879.1	483.168	156.441	-1.6269	1.6269	Up regulated in sGSL
AS004004.1	WS014064.1	102.895	33.3167	-1.62686	1.62686	Up regulated in sGSL
AS003341.1	WS004872.1	148.633	48.1482	-1.62621	1.62621	Up regulated in sGSL
AS016860.1	WS020505.1	321.755	104.271	-1.62562	1.62562	Up regulated in sGSL
AS015714.1	WS020521.1	47.4061	15.3629	-1.62562	1.62562	Up regulated in sGSL
AS000193.1	WS024309.1	105.981	34.3699	-1.62458	1.62458	Up regulated in sGSL
AS008574.1	WS013749.1	90.1569	29.2418	-1.6244	1.6244	Up regulated in sGSL
AS009117.1	WS012911.1	194.123	62.9958	-1.62364	1.62364	Up regulated in sGSL
AS001423.1	WS015728.1	68.1976	22.1893	-1.61986	1.61986	Up regulated in sGSL
AS006101.1	WS012129.1	99.139	32.2625	-1.61959	1.61959	Up regulated in sGSL
AS011222.1	WS000093.1	698.193	227.392	-1.61845	1.61845	Up regulated in sGSL
AS002149.1	WS018010.1	156.447	50.9556	-1.61837	1.61837	Up regulated in sGSL
AS004755.1	WS020844.1	77.3526	25.1942	-1.61836	1.61836	Up regulated in sGSL
AS002081.1	WS026831.1	66.1449	21.5584	-1.61738	1.61738	Up regulated in sGSL
AS008195.2	WS023113.1	53.7679	17.537	-1.61635	1.61635	Up regulated in sGSL
AS011971.1	WS025502.1	77.0748	25.1441	-1.61604	1.61604	Up regulated in sGSL
AS003424.1	WS006050.1	129.537	42.265	-1.61583	1.61583	Up regulated in sGSL
AS003776.1	WS017397.1	79.6695	25.9945	-1.61582	1.61582	Up regulated in sGSL
AS005108.1	WS012622.1	111.888	36.5234	-1.61516	1.61516	Up regulated in sGSL
AS012582.1	WS021727.1	45.3466	14.8155	-1.61388	1.61388	Up regulated in sGSL
AS004251.1	WS016093.1	63.7644	20.8422	-1.61325	1.61325	Up regulated in sGSL
AS010758.1	WS003298.1	648.817	212.1	-1.61307	1.61307	Up regulated in sGSL
AS009547.1	WS017056.1	62.0713	20.293	-1.61294	1.61294	Up regulated in sGSL
AS007007.1	WS015379.1	68.7421	22.4758	-1.61282	1.61282	Up regulated in sGSL
AS008690.1	WS008546.1	338.591	110.719	-1.61263	1.61263	Up regulated in sGSL
AS010724.1	WS023884.1	79.1323	25.8813	-1.61236	1.61236	Up regulated in sGSL
AS009793.1	WS019238.1	103.434	33.8698	-1.61064	1.61064	Up regulated in sGSL
AS003049.1	WS001266.1	80.9991	26.5494	-1.60923	1.60923	Up regulated in sGSL
AS000782.1	WS016317.1	80.6126	26.4413	-1.60821	1.60821	Up regulated in sGSL
AS001589.1	WS018266.1	85.8989	28.2377	-1.60502	1.60502	Up regulated in sGSL
AS000484.1	WS018444.1	66.2542	21.782	-1.60488	1.60488	Up regulated in sGSL
AS005587.1	WS018301.1	82.4946	27.1418	-1.60378	1.60378	Up regulated in sGSL
AS014438.1	WS019499.1	1189.88	391.507	-1.60371	1.60371	Up regulated in sGSL
AS005540.1	WS015349.1	56.16	18.4821	-1.60341	1.60341	Up regulated in sGSL
AS009133.1	WS014978.1	119.077	39.2148	-1.60243	1.60243	Up regulated in sGSL
AS017902.1	WS002584.1	285.132	93.9936	-1.601	1.601	Up regulated in sGSL
AS008591.2	WS008844.1	126.977	41.934	-1.59837	1.59837	Up regulated in sGSL
AS005877.1	WS003984.1	206.224	68.1642	-1.59712	1.59712	Up regulated in sGSL
AS013160.1	WS000677.1	39.7692	13.1509	-1.59649	1.59649	Up regulated in sGSL
AS012664.1	WS023811.1	155.535	51.4359	-1.59639	1.59639	Up regulated in sGSL
AS012926.1	WS016463.1	69.0469	22.84	-1.59602	1.59602	Up regulated in sGSL
AS008919.1	WS012635.1	87.3029	28.9115	-1.59438	1.59438	Up regulated in sGSL
AS008151.1	WS008149.1	158.711	52.5963	-1.59337	1.59337	Up regulated in sGSL
AS008738.8	WS001902.1	214.371	71.0595	-1.59301	1.59301	Up regulated in sGSL
AS009342.1	WS016151.1	69.3521	22.9958	-1.59257	1.59257	Up regulated in sGSL
AS011760.1	WS003718.1	150.535	49.9186	-1.59245	1.59245	Up regulated in sGSL
AS000623.1	WS018227.1	192.604	63.8717	-1.59239	1.59239	Up regulated in sGSL
AS008759.1	WS007677.1	571.433	189.659	-1.59118	1.59118	Up regulated in sGSL
AS021380.1	WS021431.1	227.252	75.4523	-1.59066	1.59066	Up regulated in sGSL
AS013609.1	WS003015.1	169.519	56.2859	-1.59061	1.59061	Up regulated in sGSL
AS005139.1	WS011976.1	117.657	39.1129	-1.58888	1.58888	Up regulated in sGSL
AS011521.1	WS015707.1	71.0672	23.6378	-1.58809	1.58809	Up regulated in sGSL
AS010315.1	WS018091.1	52.0192	17.3162	-1.58692	1.58692	Up regulated in sGSL
AS024002.1	WS020443.1	78.2028	26.0344	-1.5868	1.5868	Up regulated in sGSL
AS003993.1	WS020518.1	80.7144	26.8968	-1.58539	1.58539	Up regulated in sGSL
AS005163.1	WS002719.1	201.403	67.1191	-1.58529	1.58529	Up regulated in sGSL
AS009858.1	WS002737.1	62.9825	20.9975	-1.58474	1.58474	Up regulated in sGSL
AS000344.1	WS015211.1	99.4104	33.1495	-1.58441	1.58441	Up regulated in sGSL
AS023996.1	WS026688.1	361.695	120.659	-1.58384	1.58384	Up regulated in sGSL
AS016856.1	WS027266.1	61.9454	20.6647	-1.58383	1.58383	Up regulated in sGSL
AS017267.1	WS014128.1	37.8824	12.6407	-1.58346	1.58346	Up regulated in sGSL
AS008988.1	WS012544.1	89.6814	29.9401	-1.58273	1.58273	Up regulated in sGSL
AS013804.1	WS019737.1	1013.93	338.552	-1.58251	1.58251	Up regulated in sGSL
AS010974.1	WS019510.1	102.996	34.3911	-1.58247	1.58247	Up regulated in sGSL
AS011314.1	WS027219.1	98.5031	32.8948	-1.58231	1.58231	Up regulated in sGSL
AS019181.1	WS002518.1	48.7662	16.2893	-1.58196	1.58196	Up regulated in sGSL
AS018034.1	WS020436.1	51.2195	17.1115	-1.58173	1.58173	Up regulated in sGSL
AS009619.1	WS014883.1	145.276	48.5361	-1.58166	1.58166	Up regulated in sGSL
AS021436.1	WS010075.13	119.454	39.9141	-1.58149	1.58149	Up regulated in sGSL
AS001944.1	WS021152.1	66.7519	22.3074	-1.58129	1.58129	Up regulated in sGSL
AS000976.1	WS018374.1	59.7488	19.9692	-1.58113	1.58113	Up regulated in sGSL
AS023389.1	WS021461.1	3824.22	1278.34	-1.58089	1.58089	Up regulated in sGSL
AS019866.1	WS021914.1	329.445	110.125	-1.58089	1.58089	Up regulated in sGSL
AS003745.1	WS008997.3	1717.85	574.235	-1.58089	1.58089	Up regulated in sGSL
AS022768.1	WS020298.1	1717.85	574.235	-1.58089	1.58089	Up regulated in sGSL
AS024189.1	WS014556.1	1901.88	635.753	-1.58089	1.58089	Up regulated in sGSL
AS015916.1	WS026730.1	809.187	270.491	-1.58089	1.58089	Up regulated in sGSL
AS012123.1	WS017507.1	82.0289	27.4202	-1.58089	1.58089	Up regulated in sGSL
AS018039.1	WS021134.1	2799.32	935.745	-1.58089	1.58089	Up regulated in sGSL
AS002001.1	WS004077.2	122.277	40.8742	-1.58089	1.58089	Up regulated in sGSL
AS022151.1	WS009661.6	468.588	156.637	-1.58089	1.58089	Up regulated in sGSL
AS019111.1	WS020653.1	2230.67	745.659	-1.58089	1.58089	Up regulated in sGSL
AS013042.1	WS025870.1	110.6	36.971	-1.58089	1.58089	Up regulated in sGSL
AS020243.1	WS025788.1	453.139	151.474	-1.58089	1.58089	Up regulated in sGSL
AS017818.1	WS020952.1	239.108	79.9282	-1.58089	1.58089	Up regulated in sGSL
AS020128.1	WS013682.1	795.014	265.754	-1.58089	1.58089	Up regulated in sGSL
AS008779.2	WS010763.6	357.053	119.354	-1.58089	1.58089	Up regulated in sGSL
AS011208.1	WS024235.1	141.865	47.4222	-1.58089	1.58089	Up regulated in sGSL
AS017180.1	WS024665.1	202.41	67.6606	-1.58089	1.58089	Up regulated in sGSL
AS014136.1	WS027368.1	210.131	70.2416	-1.58089	1.58089	Up regulated in sGSL
AS023015.1	WS003169.1	841.999	281.46	-1.58089	1.58089	Up regulated in sGSL
AS008756.23	WS022410.1	179.306	59.9377	-1.58089	1.58089	Up regulated in sGSL
AS014035.1	WS025523.1	290.81	97.211	-1.58089	1.58089	Up regulated in sGSL
AS002358.2	WS015295.1	299.769	100.206	-1.58089	1.58089	Up regulated in sGSL
AS015292.1	WS024423.1	172.097	57.5279	-1.58089	1.58089	Up regulated in sGSL
AS018709.1	WS018298.1	1556.74	520.381	-1.58089	1.58089	Up regulated in sGSL
AS011404.1	WS010116.1	388.937	130.012	-1.58089	1.58089	Up regulated in sGSL
AS003029.1	WS019565.1	166.706	55.752	-1.58021	1.58021	Up regulated in sGSL
AS010870.1	WS003049.1	118.99	39.8001	-1.57999	1.57999	Up regulated in sGSL
AS023625.1	WS004697.1	355.762	119.02	-1.5797	1.5797	Up regulated in sGSL
AS014341.1	WS018712.1	378.844	126.745	-1.57968	1.57968	Up regulated in sGSL
AS003389.1	WS019251.1	65.8715	22.0406	-1.57949	1.57949	Up regulated in sGSL
AS020258.1	WS019257.1	80.0292	26.7787	-1.57944	1.57944	Up regulated in sGSL
AS013273.1	WS021796.1	43.0089	14.3956	-1.57901	1.57901	Up regulated in sGSL
AS010219.1	WS020181.1	103.028	34.4855	-1.57898	1.57898	Up regulated in sGSL
AS004247.1	WS005462.1	58.7035	19.6559	-1.57849	1.57849	Up regulated in sGSL
AS011523.1	WS023377.1	45.8381	15.3508	-1.57823	1.57823	Up regulated in sGSL
AS005861.1	WS008439.2	60.2985	20.1955	-1.57809	1.57809	Up regulated in sGSL
AS003391.1	WS027405.1	893.454	299.29	-1.57785	1.57785	Up regulated in sGSL
AS014053.1	WS004643.1	56.6292	18.9704	-1.57779	1.57779	Up regulated in sGSL
AS022039.1	WS025784.1	992.223	332.414	-1.57768	1.57768	Up regulated in sGSL
AS011867.1	WS002795.1	103.9	34.8199	-1.5772	1.5772	Up regulated in sGSL
AS002454.1	WS026182.1	58.6112	19.6438	-1.5771	1.5771	Up regulated in sGSL
AS004588.1	WS010463.5	127.38	42.6928	-1.57707	1.57707	Up regulated in sGSL
AS018157.1	WS003311.1	82.5164	27.6598	-1.57689	1.57689	Up regulated in sGSL
AS013492.1	WS023491.1	79.3303	26.5935	-1.5768	1.5768	Up regulated in sGSL
AS009348.1	WS002798.1	124.388	41.7015	-1.57668	1.57668	Up regulated in sGSL
AS000670.1	WS001138.1	431.221	144.739	-1.57497	1.57497	Up regulated in sGSL
AS014822.1	WS022978.1	126.561	42.4832	-1.57487	1.57487	Up regulated in sGSL
AS022541.1	WS023447.1	105.649	35.4686	-1.57467	1.57467	Up regulated in sGSL
AS007276.1	WS000899.1	221.504	74.4013	-1.57393	1.57393	Up regulated in sGSL
AS001656.1	WS012880.1	103.858	34.9101	-1.5729	1.5729	Up regulated in sGSL
AS009022.1	WS012435.1	175.827	59.1593	-1.57148	1.57148	Up regulated in sGSL
AS016041.1	WS019138.1	405.363	136.434	-1.57101	1.57101	Up regulated in sGSL
AS010067.1	WS015802.1	481.035	161.959	-1.57051	1.57051	Up regulated in sGSL
AS009156.1	WS014099.1	101.167	34.0889	-1.56936	1.56936	Up regulated in sGSL
AS000609.1	WS004176.1	66.7732	22.5394	-1.56682	1.56682	Up regulated in sGSL
AS009869.1	WS016945.1	83.5807	28.2273	-1.56608	1.56608	Up regulated in sGSL
AS006912.1	WS007209.2	387.307	130.826	-1.56583	1.56583	Up regulated in sGSL
AS006402.1	WS006079.1	198.846	67.187	-1.5654	1.5654	Up regulated in sGSL
AS008587.1	WS009422.2	309.63	104.923	-1.56122	1.56122	Up regulated in sGSL
AS004238.1	WS008064.1	717.008	243.133	-1.56024	1.56024	Up regulated in sGSL
AS000563.1	WS019050.1	81.8657	27.8094	-1.55769	1.55769	Up regulated in sGSL
AS000399.1	WS003179.1	92.3742	31.3837	-1.55747	1.55747	Up regulated in sGSL
AS002411.1	WS013343.1	935.368	317.955	-1.55671	1.55671	Up regulated in sGSL
AS022978.1	WS022606.1	169.826	57.754	-1.55606	1.55606	Up regulated in sGSL
AS003794.1	WS018917.1	78.9433	26.8688	-1.55488	1.55488	Up regulated in sGSL
AS008523.3	WS013754.1	89.2399	30.3781	-1.55466	1.55466	Up regulated in sGSL
AS008342.4	WS019159.1	331.762	113.05	-1.55318	1.55318	Up regulated in sGSL
AS008695.2	WS010894.18	231.401	78.8529	-1.55316	1.55316	Up regulated in sGSL
AS010946.1	WS020165.1	67.5404	23.0206	-1.55283	1.55283	Up regulated in sGSL
AS014315.1	WS015477.1	68.0579	23.2033	-1.55244	1.55244	Up regulated in sGSL
AS008604.4	WS018985.1	454.899	155.124	-1.55213	1.55213	Up regulated in sGSL
AS004076.2	WS016950.1	44.4419	15.1731	-1.55041	1.55041	Up regulated in sGSL
AS012519.1	WS024731.1	73.2935	25.0254	-1.55029	1.55029	Up regulated in sGSL
AS009798.1	WS016973.1	76.7339	26.2203	-1.54918	1.54918	Up regulated in sGSL
AS008102.2	WS009917.4	398.856	136.347	-1.54859	1.54859	Up regulated in sGSL
AS014448.1	WS023663.1	52.328	17.9005	-1.54758	1.54758	Up regulated in sGSL
AS010873.1	WS021020.1	103.243	35.3259	-1.54724	1.54724	Up regulated in sGSL
AS011530.1	WS019189.1	62.2488	21.3092	-1.54657	1.54657	Up regulated in sGSL
AS003825.1	WS018867.1	61.206	20.9598	-1.54604	1.54604	Up regulated in sGSL
AS001847.1	WS024762.1	65.4766	22.4322	-1.54541	1.54541	Up regulated in sGSL
AS000389.1	WS018788.1	96.7417	33.1644	-1.5445	1.5445	Up regulated in sGSL
AS001733.1	WS014491.1	171.202	58.7099	-1.54403	1.54403	Up regulated in sGSL
AS006553.1	WS008129.1	88.3638	30.3044	-1.54393	1.54393	Up regulated in sGSL
AS009991.1	WS017032.1	127.83	43.8514	-1.54353	1.54353	Up regulated in sGSL
AS007020.1	WS007417.1	173.803	59.6232	-1.54351	1.54351	Up regulated in sGSL
AS008441.4	WS008774.3	825.38	283.165	-1.54341	1.54341	Up regulated in sGSL
AS012458.1	WS027236.1	55.054	18.8956	-1.5428	1.5428	Up regulated in sGSL
AS004403.1	WS000028.1	49.9241	17.1362	-1.54269	1.54269	Up regulated in sGSL
AS014033.1	WS020308.1	53.1537	18.2578	-1.54166	1.54166	Up regulated in sGSL
AS013792.1	WS018661.1	86.2947	29.6592	-1.54079	1.54079	Up regulated in sGSL
AS000252.1	WS019149.1	92.3007	31.7321	-1.5404	1.5404	Up regulated in sGSL
AS000080.1	WS026092.1	51.8255	17.8234	-1.53989	1.53989	Up regulated in sGSL
AS003048.1	WS024683.1	63.1917	21.736	-1.53964	1.53964	Up regulated in sGSL
AS006789.1	WS011854.1	97.6539	33.5954	-1.53942	1.53942	Up regulated in sGSL
AS005291.1	WS002172.1	75.1252	25.8521	-1.53902	1.53902	Up regulated in sGSL
AS008324.4	WS013936.1	179.437	61.8177	-1.53739	1.53739	Up regulated in sGSL
AS009392.1	WS002557.1	80.9569	27.9007	-1.53685	1.53685	Up regulated in sGSL
AS001078.1	WS020657.1	65.371	22.5566	-1.5351	1.5351	Up regulated in sGSL
AS001014.1	WS002324.1	104.07	35.9099	-1.5351	1.5351	Up regulated in sGSL
AS004371.1	WS013000.1	87.5951	30.226	-1.53506	1.53506	Up regulated in sGSL
AS005675.1	WS018072.1	88.3119	30.4808	-1.53471	1.53471	Up regulated in sGSL
AS004347.1	WS004177.1	90.1742	31.131	-1.53436	1.53436	Up regulated in sGSL
AS013501.1	WS001028.1	44.0266	15.2077	-1.53357	1.53357	Up regulated in sGSL
AS000727.1	WS019054.1	109.895	37.9692	-1.53323	1.53323	Up regulated in sGSL
AS022413.1	WS008282.2	633.348	218.841	-1.53311	1.53311	Up regulated in sGSL
AS012655.1	WS022694.1	58.9117	20.3718	-1.53198	1.53198	Up regulated in sGSL
AS008716.2	WS022785.1	144.48	49.9894	-1.53117	1.53117	Up regulated in sGSL
AS008272.13	WS010348.1	559.168	193.481	-1.53109	1.53109	Up regulated in sGSL
AS007138.1	WS002122.1	114.666	39.6769	-1.53107	1.53107	Up regulated in sGSL
AS005790.1	WS015553.1	114.712	39.712	-1.53036	1.53036	Up regulated in sGSL
AS007630.1	WS006737.1	214.637	74.3311	-1.52986	1.52986	Up regulated in sGSL
AS008622.1	WS005656.1	128.73	44.6031	-1.52913	1.52913	Up regulated in sGSL
AS011120.1	WS005805.1	81.8457	28.3688	-1.5286	1.5286	Up regulated in sGSL
AS005308.1	WS000074.1	78.075	27.0673	-1.52831	1.52831	Up regulated in sGSL
AS004891.1	WS005198.1	169.678	58.861	-1.52741	1.52741	Up regulated in sGSL
AS000864.1	WS022893.1	110.826	38.4455	-1.52741	1.52741	Up regulated in sGSL
AS007428.1	WS005430.1	143.031	49.6275	-1.52711	1.52711	Up regulated in sGSL
AS004036.1	WS016415.1	77.9747	27.0561	-1.52705	1.52705	Up regulated in sGSL
AS005155.1	WS024025.1	54.8468	19.0335	-1.52687	1.52687	Up regulated in sGSL
AS014578.1	WS000830.1	64.7461	22.4788	-1.52623	1.52623	Up regulated in sGSL
AS007194.1	WS001361.1	190.673	66.2574	-1.52494	1.52494	Up regulated in sGSL
AS008767.4	WS002102.1	64.0174	22.281	-1.52265	1.52265	Up regulated in sGSL
AS006965.1	WS012360.1	122.147	42.5766	-1.52048	1.52048	Up regulated in sGSL
AS003657.1	WS003929.1	294.204	102.591	-1.51991	1.51991	Up regulated in sGSL
AS005821.1	WS009083.1	170.028	59.3228	-1.51911	1.51911	Up regulated in sGSL
AS009871.1	WS015010.1	285.364	99.635	-1.51808	1.51808	Up regulated in sGSL
AS011032.1	WS021816.1	57.8498	20.2064	-1.5175	1.5175	Up regulated in sGSL
AS017290.1	WS022614.1	26.6542	9.31817	-1.51624	1.51624	Up regulated in sGSL
AS012136.1	WS023422.1	104.733	36.6239	-1.51586	1.51586	Up regulated in sGSL
AS011851.1	WS024959.1	56.9113	19.9015	-1.51584	1.51584	Up regulated in sGSL
AS004681.1	WS014815.1	161.735	56.6076	-1.51456	1.51456	Up regulated in sGSL
AS009817.1	WS021545.1	74.5228	26.1016	-1.51354	1.51354	Up regulated in sGSL
AS010816.1	WS026800.1	81.2397	28.465	-1.513	1.513	Up regulated in sGSL
AS020003.1	WS023973.1	55.7092	19.527	-1.51244	1.51244	Up regulated in sGSL
AS008756.13	WS011289.1	841.321	294.988	-1.512	1.512	Up regulated in sGSL
AS000529.1	WS017513.1	70.191	24.6195	-1.51149	1.51149	Up regulated in sGSL
AS002632.1	WS009691.1	259.144	90.9056	-1.51131	1.51131	Up regulated in sGSL
AS014535.1	WS025431.1	56.913	19.9703	-1.5109	1.5109	Up regulated in sGSL
AS013473.1	WS023731.1	91.0188	31.9452	-1.51057	1.51057	Up regulated in sGSL
AS002948.1	WS003314.1	225.656	79.2037	-1.51049	1.51049	Up regulated in sGSL
AS009346.1	WS016255.1	60.7798	21.3382	-1.51015	1.51015	Up regulated in sGSL
AS003234.1	WS011464.1	174.923	61.4145	-1.51007	1.51007	Up regulated in sGSL
AS019399.1	WS023659.1	215.195	75.6089	-1.50902	1.50902	Up regulated in sGSL
AS012222.1	WS001184.1	69.8113	24.5363	-1.50854	1.50854	Up regulated in sGSL
AS001353.1	WS012023.1	118.018	41.4922	-1.50809	1.50809	Up regulated in sGSL
AS005681.2	WS008037.1	46.3148	16.2855	-1.50789	1.50789	Up regulated in sGSL
AS002705.1	WS018561.1	83.7311	29.477	-1.50617	1.50617	Up regulated in sGSL
AS006084.1	WS007638.2	70.7245	24.9295	-1.50435	1.50435	Up regulated in sGSL
AS004208.1	WS002191.1	190.689	67.2224	-1.5042	1.5042	Up regulated in sGSL
AS004670.1	WS015955.1	158.754	55.9669	-1.50414	1.50414	Up regulated in sGSL
AS003264.1	WS013915.1	97.2395	34.2901	-1.50375	1.50375	Up regulated in sGSL
AS003689.1	WS011900.1	154.977	54.6552	-1.50363	1.50363	Up regulated in sGSL
AS008831.8	WS010890.7	151.396	53.4042	-1.5033	1.5033	Up regulated in sGSL
AS007449.2	WS017275.1	98.1073	34.6205	-1.50273	1.50273	Up regulated in sGSL
AS008636.3	WS013058.1	127.859	45.1566	-1.50155	1.50155	Up regulated in sGSL
AS013709.1	WS026997.1	90.4507	31.9489	-1.50137	1.50137	Up regulated in sGSL
AS002618.1	WS022811.1	57.206	20.209	-1.50117	1.50117	Up regulated in sGSL
AS003629.1	WS017647.1	83.1715	29.4089	-1.49984	1.49984	Up regulated in sGSL
AS015136.1	WS019605.1	72.7706	25.7318	-1.49981	1.49981	Up regulated in sGSL
AS007810.1	WS009548.1	118.882	42.0634	-1.4989	1.4989	Up regulated in sGSL
AS008930.1	WS011765.1	102.608	36.3299	-1.4979	1.4979	Up regulated in sGSL
AS000183.1	WS018401.1	65.9514	23.3734	-1.49654	1.49654	Up regulated in sGSL
AS011011.1	WS018855.1	75.1794	26.6486	-1.49628	1.49628	Up regulated in sGSL
AS004988.1	WS000440.1	135.432	48.0391	-1.49529	1.49529	Up regulated in sGSL
AS020782.1	WS017925.1	49.3848	17.5248	-1.49467	1.49467	Up regulated in sGSL
AS013576.1	WS026055.1	98.4269	34.9345	-1.4944	1.4944	Up regulated in sGSL
AS009209.1	WS006290.2	72.0774	25.5841	-1.4943	1.4943	Up regulated in sGSL
AS010576.1	WS025993.1	97.1238	34.4759	-1.49423	1.49423	Up regulated in sGSL
AS002981.1	WS026689.1	84.3171	29.9423	-1.49364	1.49364	Up regulated in sGSL
AS009622.1	WS014871.1	98.6246	35.0237	-1.49362	1.49362	Up regulated in sGSL
AS009892.1	WS011312.1	81.2729	28.8655	-1.49343	1.49343	Up regulated in sGSL
AS007522.1	WS003052.1	63.12	22.4355	-1.49231	1.49231	Up regulated in sGSL
AS003323.1	WS002898.1	150.922	53.6503	-1.49214	1.49214	Up regulated in sGSL
AS016228.1	WS018102.1	36.9516	13.1519	-1.49036	1.49036	Up regulated in sGSL
AS003935.1	WS021564.1	74.8471	26.6427	-1.4902	1.4902	Up regulated in sGSL
AS007850.5	WS011886.1	104.338	37.1735	-1.48891	1.48891	Up regulated in sGSL
AS006975.1	WS000610.1	209.276	74.563	-1.48888	1.48888	Up regulated in sGSL
AS006068.1	WS015750.1	91.1045	32.4742	-1.48823	1.48823	Up regulated in sGSL
AS003342.1	WS023678.1	42.3852	15.1129	-1.48778	1.48778	Up regulated in sGSL
AS016920.1	WS018673.1	55.3935	19.7512	-1.48778	1.48778	Up regulated in sGSL
AS019663.1	WS012923.1	49.4344	17.6277	-1.48767	1.48767	Up regulated in sGSL
AS006364.2	WS004718.1	91.3602	32.6039	-1.48652	1.48652	Up regulated in sGSL
AS000900.1	WS015247.1	54.7453	19.5394	-1.48635	1.48635	Up regulated in sGSL
AS010903.1	WS022625.1	68.8465	24.5749	-1.4862	1.4862	Up regulated in sGSL
AS014242.1	WS002146.1	111.899	39.9584	-1.48562	1.48562	Up regulated in sGSL
AS006542.2	WS009290.4	78.3979	28.0014	-1.48532	1.48532	Up regulated in sGSL
AS000472.1	WS017556.1	80.0798	28.6088	-1.48498	1.48498	Up regulated in sGSL
AS000914.1	WS018757.1	60.2473	21.5252	-1.48487	1.48487	Up regulated in sGSL
AS006029.3	WS016563.1	388.981	139.013	-1.48447	1.48447	Up regulated in sGSL
AS011656.1	WS016899.1	46.2672	16.5529	-1.4829	1.4829	Up regulated in sGSL
AS015218.1	WS004205.1	203.592	72.8457	-1.48277	1.48277	Up regulated in sGSL
AS005698.1	WS015268.1	95.0071	33.9969	-1.48263	1.48263	Up regulated in sGSL
AS003890.1	WS006093.1	196.083	70.1817	-1.4823	1.4823	Up regulated in sGSL
AS005390.1	WS013762.1	89.9214	32.1846	-1.4823	1.4823	Up regulated in sGSL
AS000816.1	WS019352.1	81.6274	29.2351	-1.48135	1.48135	Up regulated in sGSL
AS004290.1	WS015610.1	75.4509	27.0352	-1.4807	1.4807	Up regulated in sGSL
AS011938.1	WS002484.2	96.3745	34.5672	-1.47925	1.47925	Up regulated in sGSL
AS014410.1	WS021270.1	53.2835	19.1141	-1.47905	1.47905	Up regulated in sGSL
AS005148.1	WS005526.1	100.098	35.9267	-1.47829	1.47829	Up regulated in sGSL
AS005294.2	WS020154.1	98.7335	35.4419	-1.47808	1.47808	Up regulated in sGSL
AS006917.1	WS011340.1	121.356	43.5684	-1.47788	1.47788	Up regulated in sGSL
AS016366.1	WS011963.1	71.3577	25.6366	-1.47686	1.47686	Up regulated in sGSL
AS015755.1	WS024440.1	82.846	29.7757	-1.47629	1.47629	Up regulated in sGSL
AS011930.1	WS018099.1	71.7848	25.8003	-1.47629	1.47629	Up regulated in sGSL
AS003607.1	WS010607.13	122.501	44.0388	-1.47595	1.47595	Up regulated in sGSL
AS009847.1	WS025736.1	68.5114	24.6404	-1.47532	1.47532	Up regulated in sGSL
AS012796.1	WS006729.2	73.9318	26.5941	-1.47509	1.47509	Up regulated in sGSL
AS008331.1	WS010129.11	335.204	120.588	-1.47495	1.47495	Up regulated in sGSL
AS009905.1	WS016953.1	79.5336	28.6169	-1.47469	1.47469	Up regulated in sGSL
AS003843.1	WS018742.1	64.8722	23.3735	-1.47273	1.47273	Up regulated in sGSL
AS004421.2	WS014813.1	43.876	15.811	-1.47251	1.47251	Up regulated in sGSL
AS017128.1	WS022890.1	49.2169	17.7387	-1.47225	1.47225	Up regulated in sGSL
AS008678.4	WS010926.18	1248.93	450.159	-1.47218	1.47218	Up regulated in sGSL
AS002764.1	WS023114.1	53.3969	19.2493	-1.47195	1.47195	Up regulated in sGSL
AS023720.1	WS021839.1	114.693	41.3642	-1.47132	1.47132	Up regulated in sGSL
AS024129.1	WS025328.1	101.664	36.6746	-1.47095	1.47095	Up regulated in sGSL
AS009588.1	WS019451.1	71.6556	25.8553	-1.47062	1.47062	Up regulated in sGSL
AS010675.1	WS018906.1	56.0461	20.2345	-1.46979	1.46979	Up regulated in sGSL
AS000093.1	WS023612.1	44.9151	16.2247	-1.46901	1.46901	Up regulated in sGSL
AS010783.1	WS018714.1	44.4686	16.0674	-1.46865	1.46865	Up regulated in sGSL
AS015194.1	WS015882.1	61.6502	22.2768	-1.46856	1.46856	Up regulated in sGSL
AS010366.1	WS024774.1	99.7104	36.0323	-1.46845	1.46845	Up regulated in sGSL
AS007329.1	WS012193.1	110.073	39.7985	-1.46767	1.46767	Up regulated in sGSL
AS015029.1	WS015766.1	57.9356	20.9506	-1.46746	1.46746	Up regulated in sGSL
AS017594.1	WS020076.1	67.3873	24.3713	-1.46729	1.46729	Up regulated in sGSL
AS009347.1	WS016569.1	72.87	26.3553	-1.46723	1.46723	Up regulated in sGSL
AS000393.1	WS002003.2	141.084	51.0831	-1.46564	1.46564	Up regulated in sGSL
AS010061.1	WS021049.1	121.784	44.1016	-1.46541	1.46541	Up regulated in sGSL
AS010950.1	WS021656.1	41.5919	15.0707	-1.46456	1.46456	Up regulated in sGSL
AS005427.1	WS002770.1	109.873	39.8124	-1.46455	1.46455	Up regulated in sGSL
AS009593.1	WS018021.1	60.5593	21.9439	-1.46453	1.46453	Up regulated in sGSL
AS004456.1	WS015814.1	58.3796	21.1631	-1.46391	1.46391	Up regulated in sGSL
AS005699.1	WS011610.1	116.377	42.2037	-1.46336	1.46336	Up regulated in sGSL
AS011707.1	WS017737.1	54.1375	19.6375	-1.46302	1.46302	Up regulated in sGSL
AS008793.1	WS010090.2	359.818	130.554	-1.46262	1.46262	Up regulated in sGSL
AS002502.1	WS002269.1	106.179	38.5354	-1.46224	1.46224	Up regulated in sGSL
AS008524.8	WS014387.1	104.135	37.8289	-1.46089	1.46089	Up regulated in sGSL
AS008338.2	WS016301.1	152.794	55.5166	-1.4606	1.4606	Up regulated in sGSL
AS004324.1	WS001432.1	197.343	71.7119	-1.46042	1.46042	Up regulated in sGSL
AS004270.1	WS014652.1	96.7988	35.1754	-1.46042	1.46042	Up regulated in sGSL
AS000246.1	WS017289.1	134.114	48.7358	-1.46041	1.46041	Up regulated in sGSL
AS004266.1	WS016864.1	128.041	46.545	-1.45991	1.45991	Up regulated in sGSL
AS001010.1	WS023885.1	39.8349	14.4834	-1.45963	1.45963	Up regulated in sGSL
AS008469.1	WS008712.2	422.435	153.601	-1.45954	1.45954	Up regulated in sGSL
AS006373.1	WS015249.1	52.0729	18.937	-1.45932	1.45932	Up regulated in sGSL
AS012599.1	WS024005.1	81.3728	29.5932	-1.45928	1.45928	Up regulated in sGSL
AS020777.1	WS021997.1	42.1283	15.322	-1.45919	1.45919	Up regulated in sGSL
AS001540.1	WS003326.1	111.886	40.7073	-1.45868	1.45868	Up regulated in sGSL
AS007045.1	WS004578.1	200.77	73.1001	-1.4576	1.4576	Up regulated in sGSL
AS007062.1	WS005194.1	96.8257	35.2775	-1.45664	1.45664	Up regulated in sGSL
AS002147.1	WS018697.1	67.1146	24.4715	-1.45553	1.45553	Up regulated in sGSL
AS009374.1	WS016494.1	103.03	37.5714	-1.45536	1.45536	Up regulated in sGSL
AS012115.1	WS010766.1	129.626	47.2701	-1.45536	1.45536	Up regulated in sGSL
AS012609.1	WS017659.1	43.53	15.878	-1.45499	1.45499	Up regulated in sGSL
AS010079.1	WS015386.1	59.3708	21.6708	-1.454	1.454	Up regulated in sGSL
AS002995.1	WS024515.1	71.1226	25.9809	-1.45286	1.45286	Up regulated in sGSL
AS005736.1	WS013216.1	147.349	53.8312	-1.45272	1.45272	Up regulated in sGSL
AS003853.2	WS002722.1	62.1248	22.7021	-1.45234	1.45234	Up regulated in sGSL
AS004155.1	WS000684.1	70.6582	25.836	-1.45147	1.45147	Up regulated in sGSL
AS005561.1	WS016259.1	72.0006	26.3273	-1.45145	1.45145	Up regulated in sGSL
AS013943.1	WS000178.1	81.5419	29.8257	-1.45098	1.45098	Up regulated in sGSL
AS000240.1	WS002244.1	107.945	39.4907	-1.45071	1.45071	Up regulated in sGSL
AS012711.1	WS024930.1	79.5084	29.0927	-1.45045	1.45045	Up regulated in sGSL
AS005235.1	WS005744.1	85.0182	31.1156	-1.45013	1.45013	Up regulated in sGSL
AS002977.1	WS026312.1	73.937	27.0678	-1.44972	1.44972	Up regulated in sGSL
AS016967.1	WS015096.1	103.127	37.7549	-1.44969	1.44969	Up regulated in sGSL
AS015281.1	WS021108.1	33.4552	12.2547	-1.44889	1.44889	Up regulated in sGSL
AS017512.1	WS021963.1	56.2109	20.5927	-1.44871	1.44871	Up regulated in sGSL
AS006239.1	WS013661.1	100.354	36.7722	-1.44841	1.44841	Up regulated in sGSL
AS015990.1	WS017140.1	82.9	30.3917	-1.44769	1.44769	Up regulated in sGSL
AS010512.1	WS022722.1	50.2537	18.4243	-1.44762	1.44762	Up regulated in sGSL
AS008710.1	WS010339.1	277.327	101.683	-1.44751	1.44751	Up regulated in sGSL
AS001131.1	WS004299.1	159.747	58.5772	-1.44738	1.44738	Up regulated in sGSL
AS013109.1	WS011990.1	94.8715	34.7953	-1.44708	1.44708	Up regulated in sGSL
AS012149.1	WS022691.1	75.832	27.8193	-1.44672	1.44672	Up regulated in sGSL
AS000917.1	WS021890.1	81.2977	29.837	-1.44611	1.44611	Up regulated in sGSL
AS006065.1	WS013082.1	89.1478	32.7357	-1.44533	1.44533	Up regulated in sGSL
AS009497.1	WS015346.1	122.228	44.9355	-1.44365	1.44365	Up regulated in sGSL
AS007600.1	WS004297.2	84.0544	30.9223	-1.44268	1.44268	Up regulated in sGSL
AS015016.1	WS023524.1	111.191	40.9186	-1.44221	1.44221	Up regulated in sGSL
AS005925.1	WS010304.2	126.069	46.4168	-1.44149	1.44149	Up regulated in sGSL
AS013732.1	WS019433.1	39.4205	14.5159	-1.44131	1.44131	Up regulated in sGSL
AS002817.1	WS011102.1	207.931	76.5769	-1.44113	1.44113	Up regulated in sGSL
AS003972.1	WS020026.1	31.4654	11.5902	-1.44085	1.44085	Up regulated in sGSL
AS013800.1	WS019493.1	59.1228	21.7819	-1.44058	1.44058	Up regulated in sGSL
AS001307.1	WS000532.1	287.303	105.874	-1.44023	1.44023	Up regulated in sGSL
AS000329.1	WS016908.1	60.0785	22.1492	-1.4396	1.4396	Up regulated in sGSL
AS001376.1	WS006712.1	135.81	50.0729	-1.43949	1.43949	Up regulated in sGSL
AS007074.1	WS010632.20	240.631	88.727	-1.43938	1.43938	Up regulated in sGSL
AS008724.2	WS010384.1	355.57	131.119	-1.43925	1.43925	Up regulated in sGSL
AS008916.1	WS011726.1	478.351	176.442	-1.43887	1.43887	Up regulated in sGSL
AS000958.1	WS019428.1	101.177	37.3197	-1.43887	1.43887	Up regulated in sGSL
AS017505.1	WS010903.1	139.146	51.3695	-1.43762	1.43762	Up regulated in sGSL
AS015291.1	WS021994.1	48.6561	17.9669	-1.43728	1.43728	Up regulated in sGSL
AS023060.1	WS000520.1	69.4934	25.6708	-1.43675	1.43675	Up regulated in sGSL
AS011584.1	WS021180.1	55.8944	20.651	-1.4365	1.4365	Up regulated in sGSL
AS001605.1	WS014142.1	87.1834	32.2379	-1.4353	1.4353	Up regulated in sGSL
AS004787.1	WS015652.1	79.6213	29.445	-1.43513	1.43513	Up regulated in sGSL
AS001548.1	WS003307.1	67.2067	24.8581	-1.43489	1.43489	Up regulated in sGSL
AS009282.1	WS012907.1	99.3817	36.7593	-1.43487	1.43487	Up regulated in sGSL
AS009298.1	WS021428.1	94.7701	35.0726	-1.43409	1.43409	Up regulated in sGSL
AS006396.1	WS000849.1	111.516	41.3016	-1.43298	1.43298	Up regulated in sGSL
AS008351.1	WS003532.1	321.842	119.331	-1.43139	1.43139	Up regulated in sGSL
AS004219.2	WS010907.2	101.793	37.7449	-1.43128	1.43128	Up regulated in sGSL
AS001584.1	WS014394.1	72.9589	27.0578	-1.43104	1.43104	Up regulated in sGSL
AS021193.1	WS013743.1	32.4108	12.0223	-1.43076	1.43076	Up regulated in sGSL
AS008635.4	WS010655.1	703.148	260.863	-1.43054	1.43054	Up regulated in sGSL
AS002706.1	WS003047.1	62.4261	23.1641	-1.43026	1.43026	Up regulated in sGSL
AS003902.1	WS016038.1	63.7582	23.664	-1.42992	1.42992	Up regulated in sGSL
AS015380.1	WS018212.1	80.0379	29.711	-1.42969	1.42969	Up regulated in sGSL
AS009911.1	WS016839.1	80.9318	30.0514	-1.42928	1.42928	Up regulated in sGSL
AS005252.1	WS019609.1	64.3726	23.9062	-1.42906	1.42906	Up regulated in sGSL
AS002882.1	WS017681.1	109.566	40.6945	-1.42889	1.42889	Up regulated in sGSL
AS011816.1	WS017595.1	256.886	95.4119	-1.42889	1.42889	Up regulated in sGSL
AS011888.1	WS024629.1	71.0982	26.4072	-1.42889	1.42889	Up regulated in sGSL
AS016420.1	WS014293.1	53.8388	19.9967	-1.42888	1.42888	Up regulated in sGSL
AS015658.1	WS024244.1	69.3153	25.7707	-1.42744	1.42744	Up regulated in sGSL
AS007628.2	WS021306.1	54.3897	20.222	-1.42741	1.42741	Up regulated in sGSL
AS017788.1	WS027498.1	201.842	75.0828	-1.42667	1.42667	Up regulated in sGSL
AS004928.1	WS005623.1	132.286	49.2124	-1.42657	1.42657	Up regulated in sGSL
AS005092.1	WS015873.1	75.7667	28.1928	-1.42624	1.42624	Up regulated in sGSL
AS001500.1	WS014123.1	82.9377	30.863	-1.42615	1.42615	Up regulated in sGSL
AS001408.1	WS001643.1	226.868	84.4253	-1.42611	1.42611	Up regulated in sGSL
AS012349.1	WS021370.1	55.9828	20.8337	-1.42606	1.42606	Up regulated in sGSL
AS006063.1	WS015432.1	113.85	42.3726	-1.42592	1.42592	Up regulated in sGSL
AS017596.1	WS018676.1	60.1977	22.4295	-1.42431	1.42431	Up regulated in sGSL
AS009428.1	WS004492.1	53.9045	20.104	-1.42293	1.42293	Up regulated in sGSL
AS009259.1	WS013308.1	77.5697	28.9389	-1.42248	1.42248	Up regulated in sGSL
AS004962.1	WS010596.1	123.481	46.0689	-1.42242	1.42242	Up regulated in sGSL
AS009827.1	WS015637.1	72.7624	27.1553	-1.42196	1.42196	Up regulated in sGSL
AS008752.3	WS010563.10	242.383	90.4693	-1.42179	1.42179	Up regulated in sGSL
AS010562.1	WS024805.1	64.4137	24.0466	-1.42153	1.42153	Up regulated in sGSL
AS015586.1	WS023853.1	343.475	128.228	-1.42149	1.42149	Up regulated in sGSL
AS004491.1	WS021726.1	121.67	45.4431	-1.42084	1.42084	Up regulated in sGSL
AS010163.1	WS002468.1	86.5289	32.3403	-1.41985	1.41985	Up regulated in sGSL
AS012944.1	WS025437.1	62.432	23.3351	-1.41978	1.41978	Up regulated in sGSL
AS002814.1	WS021104.1	74.4411	27.8378	-1.41905	1.41905	Up regulated in sGSL
AS004663.1	WS000985.1	102.069	38.1724	-1.41894	1.41894	Up regulated in sGSL
AS002894.1	WS015573.1	60.9353	22.7907	-1.41883	1.41883	Up regulated in sGSL
AS007354.1	WS004883.1	150.638	56.3526	-1.41853	1.41853	Up regulated in sGSL
AS008708.1	WS010497.6	158.775	59.3985	-1.41849	1.41849	Up regulated in sGSL
AS003484.1	WS011932.1	150.922	56.493	-1.41766	1.41766	Up regulated in sGSL
AS001238.1	WS005905.2	139.856	52.3603	-1.41739	1.41739	Up regulated in sGSL
AS003224.1	WS017162.1	260.371	97.4845	-1.41732	1.41732	Up regulated in sGSL
AS005719.1	WS005726.2	91.3492	34.2079	-1.41706	1.41706	Up regulated in sGSL
AS000545.1	WS002152.1	81.495	30.5231	-1.41681	1.41681	Up regulated in sGSL
AS021417.1	WS012020.1	76.2441	28.566	-1.41633	1.41633	Up regulated in sGSL
AS002821.1	WS022192.1	44.9684	16.8529	-1.41592	1.41592	Up regulated in sGSL
AS018824.1	WS015698.1	150.846	56.535	-1.41587	1.41587	Up regulated in sGSL
AS019450.1	WS013013.1	54.126	20.2858	-1.41585	1.41585	Up regulated in sGSL
AS011590.1	WS003271.2	63.6572	23.8722	-1.41499	1.41499	Up regulated in sGSL
AS001783.1	WS019664.1	82.028	30.7735	-1.41443	1.41443	Up regulated in sGSL
AS010650.1	WS017130.1	255.403	95.8534	-1.41387	1.41387	Up regulated in sGSL
AS004424.1	WS007742.2	217.619	81.6814	-1.41372	1.41372	Up regulated in sGSL
AS001668.1	WS013678.1	95.0773	35.6897	-1.4136	1.4136	Up regulated in sGSL
AS001113.1	WS011261.1	99.4844	37.3508	-1.41333	1.41333	Up regulated in sGSL
AS007032.2	WS007746.1	173.946	65.3305	-1.41281	1.41281	Up regulated in sGSL
AS006146.1	WS014684.1	90.7799	34.1185	-1.41182	1.41182	Up regulated in sGSL
AS000788.1	WS018460.1	56.5932	21.2726	-1.41163	1.41163	Up regulated in sGSL
AS005583.1	WS017109.1	51.3181	19.2932	-1.41138	1.41138	Up regulated in sGSL
AS005243.1	WS020946.1	114.234	42.9534	-1.41116	1.41116	Up regulated in sGSL
AS010247.1	WS020836.1	81.5731	30.6764	-1.41097	1.41097	Up regulated in sGSL
AS018940.1	WS015771.1	53.9217	20.2778	-1.41096	1.41096	Up regulated in sGSL
AS014876.1	WS024369.1	84.1408	31.642	-1.41096	1.41096	Up regulated in sGSL
AS001312.1	WS013999.1	124.785	46.927	-1.41096	1.41096	Up regulated in sGSL
AS006164.1	WS011903.1	148.999	56.0511	-1.41049	1.41049	Up regulated in sGSL
AS009684.1	WS017139.1	46.938	17.6638	-1.40997	1.40997	Up regulated in sGSL
AS012627.1	WS013624.1	51.7766	19.492	-1.40942	1.40942	Up regulated in sGSL
AS007557.1	WS006592.1	81.7389	30.7727	-1.40937	1.40937	Up regulated in sGSL
AS009699.1	WS008740.2	376.93	141.986	-1.40855	1.40855	Up regulated in sGSL
AS004590.1	WS012531.1	80.1967	30.2268	-1.40772	1.40772	Up regulated in sGSL
AS008764.2	WS013924.1	57.1243	21.5406	-1.40704	1.40704	Up regulated in sGSL
AS008301.1	WS008147.2	183.274	69.184	-1.40549	1.40549	Up regulated in sGSL
AS006141.1	WS007834.1	133.64	50.4493	-1.40545	1.40545	Up regulated in sGSL
AS007849.2	WS010870.6	253.272	95.6236	-1.40525	1.40525	Up regulated in sGSL
AS016157.1	WS002676.1	75.9995	28.6957	-1.40516	1.40516	Up regulated in sGSL
AS011994.1	WS022373.1	96.469	36.446	-1.4043	1.4043	Up regulated in sGSL
AS000301.1	WS015530.1	81.8144	30.913	-1.40414	1.40414	Up regulated in sGSL
AS004536.1	WS000608.1	73.1783	27.6504	-1.40412	1.40412	Up regulated in sGSL
AS006310.2	WS006681.2	315.164	119.093	-1.40402	1.40402	Up regulated in sGSL
AS010717.1	WS001340.2	222.868	84.2164	-1.40401	1.40401	Up regulated in sGSL
AS010427.1	WS021092.1	94.4269	35.6818	-1.40401	1.40401	Up regulated in sGSL
AS002725.1	WS021641.1	133.399	50.4086	-1.40401	1.40401	Up regulated in sGSL
AS012218.1	WS002677.1	37.4634	14.1613	-1.40353	1.40353	Up regulated in sGSL
AS010847.1	WS023400.1	85.0663	32.1692	-1.40291	1.40291	Up regulated in sGSL
AS007205.1	WS010563.1	706.528	267.207	-1.40279	1.40279	Up regulated in sGSL
AS008991.1	WS000858.1	105.996	40.1093	-1.402	1.402	Up regulated in sGSL
AS014109.1	WS027141.1	55.7863	21.1481	-1.39938	1.39938	Up regulated in sGSL
AS007135.1	WS018076.1	110.689	41.9652	-1.39925	1.39925	Up regulated in sGSL
AS022917.1	WS021364.1	187.198	70.9795	-1.39909	1.39909	Up regulated in sGSL
AS007645.1	WS002388.2	78.725	29.8503	-1.39908	1.39908	Up regulated in sGSL
AS013821.1	WS023669.1	47.3302	17.9539	-1.39846	1.39846	Up regulated in sGSL
AS008604.15	WS008738.1	1182.41	448.642	-1.3981	1.3981	Up regulated in sGSL
AS002444.1	WS026897.1	78.4445	29.7713	-1.39775	1.39775	Up regulated in sGSL
AS014967.1	WS021529.1	107.521	40.8446	-1.3964	1.3964	Up regulated in sGSL
AS021612.1	WS018919.1	73.4354	27.9042	-1.39599	1.39599	Up regulated in sGSL
AS018759.1	WS017761.1	42.049	15.9863	-1.39524	1.39524	Up regulated in sGSL
AS008070.1	WS008666.1	286.046	108.755	-1.39517	1.39517	Up regulated in sGSL
AS002295.1	WS025240.1	70.7863	26.9324	-1.39413	1.39413	Up regulated in sGSL
AS005932.1	WS010632.6	131.413	50.0524	-1.3926	1.3926	Up regulated in sGSL
AS000815.1	WS016546.1	63.0774	24.0252	-1.39258	1.39258	Up regulated in sGSL
AS013398.1	WS022280.1	39.0569	14.8845	-1.39177	1.39177	Up regulated in sGSL
AS002015.1	WS023734.1	60.1082	22.9162	-1.39119	1.39119	Up regulated in sGSL
AS009412.1	WS013478.1	84.9471	32.3866	-1.39117	1.39117	Up regulated in sGSL
AS004349.1	WS000436.1	86.1394	32.8441	-1.39104	1.39104	Up regulated in sGSL
AS003813.1	WS018705.1	93.4656	35.6401	-1.39093	1.39093	Up regulated in sGSL
AS018812.1	WS021063.1	43.6544	16.6507	-1.39054	1.39054	Up regulated in sGSL
AS002757.1	WS023257.1	56.4121	21.5217	-1.39021	1.39021	Up regulated in sGSL
AS011751.1	WS018746.1	67.1988	25.6602	-1.3889	1.3889	Up regulated in sGSL
AS020007.1	WS015540.1	105.341	40.2287	-1.38877	1.38877	Up regulated in sGSL
AS013987.1	WS010487.1	378.279	144.513	-1.38825	1.38825	Up regulated in sGSL
AS015282.1	WS026445.1	72.5699	27.7238	-1.38825	1.38825	Up regulated in sGSL
AS014551.1	WS022091.1	60.963	23.2897	-1.38824	1.38824	Up regulated in sGSL
AS010267.1	WS018646.1	80.9435	30.9228	-1.38824	1.38824	Up regulated in sGSL
AS024154.1	WS004754.1	83.7331	31.9885	-1.38824	1.38824	Up regulated in sGSL
AS005204.1	WS016369.1	213.058	81.3997	-1.38815	1.38815	Up regulated in sGSL
AS010365.1	WS013470.1	69.7382	26.6537	-1.38761	1.38761	Up regulated in sGSL
AS005832.1	WS003328.1	109.379	41.822	-1.387	1.387	Up regulated in sGSL
AS009548.1	WS004175.1	116.807	44.6716	-1.3867	1.3867	Up regulated in sGSL
AS020518.1	WS026274.1	176.663	67.5915	-1.38609	1.38609	Up regulated in sGSL
AS007583.1	WS008327.1	108.926	41.6859	-1.38572	1.38572	Up regulated in sGSL
AS017326.1	WS012721.1	33.4721	12.8102	-1.38567	1.38567	Up regulated in sGSL
AS006614.1	WS002408.1	197.687	75.6963	-1.38492	1.38492	Up regulated in sGSL
AS002662.1	WS015022.1	81.3734	31.162	-1.38477	1.38477	Up regulated in sGSL
AS000558.1	WS022287.1	85.0359	32.568	-1.38462	1.38462	Up regulated in sGSL
AS001891.1	WS015636.1	38.2161	14.6381	-1.38445	1.38445	Up regulated in sGSL
AS007811.2	WS010021.3	139.306	53.3852	-1.38375	1.38375	Up regulated in sGSL
AS007617.2	WS010710.2	114.137	43.7411	-1.38371	1.38371	Up regulated in sGSL
AS012107.1	WS018599.1	94.0332	36.0388	-1.38362	1.38362	Up regulated in sGSL
AS003055.1	WS021154.1	88.207	33.8186	-1.38307	1.38307	Up regulated in sGSL
AS024005.1	WS020300.1	76.174	29.2097	-1.38285	1.38285	Up regulated in sGSL
AS007774.1	WS001014.1	78.4108	30.0767	-1.38241	1.38241	Up regulated in sGSL
AS008372.1	WS008056.1	354.61	136.126	-1.38128	1.38128	Up regulated in sGSL
AS002266.1	WS017092.1	177.146	68.0074	-1.38118	1.38118	Up regulated in sGSL
AS006083.1	WS001102.1	147.234	56.5361	-1.38087	1.38087	Up regulated in sGSL
AS007933.1	WS000652.1	151.156	58.0592	-1.38045	1.38045	Up regulated in sGSL
AS006911.1	WS011588.1	194.053	74.5439	-1.38029	1.38029	Up regulated in sGSL
AS005333.1	WS001920.1	73.6932	28.3109	-1.38017	1.38017	Up regulated in sGSL
AS023262.1	WS015824.1	26.8461	10.3175	-1.37962	1.37962	Up regulated in sGSL
AS013530.1	WS020052.1	45.004	17.306	-1.37878	1.37878	Up regulated in sGSL
AS009944.1	WS003308.1	105.212	40.4659	-1.37852	1.37852	Up regulated in sGSL
AS002094.1	WS022073.1	97.8405	37.6332	-1.37843	1.37843	Up regulated in sGSL
AS009072.1	WS012397.1	113.781	43.7739	-1.37812	1.37812	Up regulated in sGSL
AS001671.1	WS001070.1	149.506	57.5335	-1.37772	1.37772	Up regulated in sGSL
AS007004.3	WS023801.1	93.4749	35.9761	-1.37754	1.37754	Up regulated in sGSL
AS012272.1	WS021055.1	48.5153	18.6748	-1.37734	1.37734	Up regulated in sGSL
AS008087.1	WS009958.1	543.217	209.114	-1.37724	1.37724	Up regulated in sGSL
AS012646.1	WS023429.1	42.9005	16.5183	-1.37693	1.37693	Up regulated in sGSL
AS004033.1	WS023008.1	50.905	19.6062	-1.3765	1.3765	Up regulated in sGSL
AS008172.1	WS009181.2	1231.57	474.42	-1.37626	1.37626	Up regulated in sGSL
AS008674.6	WS001858.1	104.582	40.2895	-1.37615	1.37615	Up regulated in sGSL
AS014285.1	WS023352.1	60.7694	23.4147	-1.37593	1.37593	Up regulated in sGSL
AS003363.1	WS019402.1	56.248	21.6864	-1.37501	1.37501	Up regulated in sGSL
AS006259.1	WS011640.1	186.292	71.8266	-1.37497	1.37497	Up regulated in sGSL
AS016224.1	WS022231.1	73.8066	28.4685	-1.37438	1.37438	Up regulated in sGSL
AS007645.2	WS002388.1	78.9405	30.4535	-1.37416	1.37416	Up regulated in sGSL
AS000226.1	WS023728.1	177.625	68.5319	-1.37398	1.37398	Up regulated in sGSL
AS003113.1	WS002759.1	36.0769	13.9213	-1.37378	1.37378	Up regulated in sGSL
AS015392.1	WS021583.1	70.0263	27.0219	-1.37377	1.37377	Up regulated in sGSL
AS003985.1	WS010497.15	73.0759	28.209	-1.37324	1.37324	Up regulated in sGSL
AS000553.2	WS000937.1	114.068	44.0525	-1.3726	1.3726	Up regulated in sGSL
AS004897.1	WS010845.2	249.572	96.4611	-1.37144	1.37144	Up regulated in sGSL
AS012406.1	WS011199.1	150.93	58.3479	-1.37113	1.37113	Up regulated in sGSL
AS000133.1	WS025996.1	398.995	154.287	-1.37075	1.37075	Up regulated in sGSL
AS017557.1	WS025921.1	246.193	95.2426	-1.37011	1.37011	Up regulated in sGSL
AS004531.1	WS019767.1	57.4203	22.2248	-1.36939	1.36939	Up regulated in sGSL
AS012070.1	WS012251.1	75.7833	29.3324	-1.36939	1.36939	Up regulated in sGSL
AS001854.1	WS011299.1	111.271	43.0702	-1.36932	1.36932	Up regulated in sGSL
AS010817.1	WS021060.1	59.571	23.0587	-1.3693	1.3693	Up regulated in sGSL
AS017612.1	WS023868.1	56.6737	21.9527	-1.36828	1.36828	Up regulated in sGSL
AS009974.1	WS019393.1	85.2743	33.0357	-1.36809	1.36809	Up regulated in sGSL
AS012966.1	WS024864.1	56.4463	21.8713	-1.36784	1.36784	Up regulated in sGSL
AS012953.1	WS023921.1	50.8201	19.701	-1.36713	1.36713	Up regulated in sGSL
AS000703.1	WS016622.1	69.2476	26.8551	-1.36657	1.36657	Up regulated in sGSL
AS015855.1	WS022586.1	275.738	106.964	-1.36618	1.36618	Up regulated in sGSL
AS018528.1	WS010845.14	59.7739	23.1976	-1.36554	1.36554	Up regulated in sGSL
AS010077.1	WS023177.1	70.2073	27.2538	-1.36516	1.36516	Up regulated in sGSL
AS008136.1	WS007103.1	163.179	63.356	-1.3649	1.3649	Up regulated in sGSL
AS012290.1	WS026162.1	75.1423	29.1886	-1.36422	1.36422	Up regulated in sGSL
AS002198.1	WS020045.1	65.7359	25.5482	-1.36346	1.36346	Up regulated in sGSL
AS013509.1	WS015088.1	364.609	141.728	-1.36322	1.36322	Up regulated in sGSL
AS012470.1	WS024000.1	57.4813	22.3502	-1.3628	1.3628	Up regulated in sGSL
AS005738.1	WS018864.1	66.6329	25.9109	-1.36267	1.36267	Up regulated in sGSL
AS003924.1	WS013926.1	66.5343	25.8755	-1.36251	1.36251	Up regulated in sGSL
AS007404.1	WS005122.1	167.868	65.285	-1.3625	1.3625	Up regulated in sGSL
AS011042.1	WS022251.1	46.6003	18.1279	-1.36212	1.36212	Up regulated in sGSL
AS006236.1	WS022994.1	139.79	54.3803	-1.36211	1.36211	Up regulated in sGSL
AS023676.1	WS026436.1	79.7527	31.0308	-1.36183	1.36183	Up regulated in sGSL
AS013266.1	WS027500.1	150.804	58.7334	-1.36042	1.36042	Up regulated in sGSL
AS013094.1	WS027345.1	79.9098	31.1253	-1.36028	1.36028	Up regulated in sGSL
AS020563.1	WS005416.2	145.837	56.8388	-1.3594	1.3594	Up regulated in sGSL
AS013590.1	WS020158.1	63.5128	24.7546	-1.35935	1.35935	Up regulated in sGSL
AS012683.1	WS022088.1	62.1033	24.2148	-1.35878	1.35878	Up regulated in sGSL
AS000315.1	WS003330.1	93.3859	36.4194	-1.3585	1.3585	Up regulated in sGSL
AS019529.1	WS023360.1	42.7255	16.6624	-1.3585	1.3585	Up regulated in sGSL
AS006809.1	WS002514.1	50.3348	19.6366	-1.35801	1.35801	Up regulated in sGSL
AS012977.1	WS027071.1	59.4222	23.1855	-1.35778	1.35778	Up regulated in sGSL
AS009248.1	WS013554.1	127.088	49.5927	-1.35763	1.35763	Up regulated in sGSL
AS017729.1	WS027356.1	60.1125	23.4602	-1.35745	1.35745	Up regulated in sGSL
AS008696.4	WS007980.1	516.897	201.794	-1.35699	1.35699	Up regulated in sGSL
AS005051.1	WS010397.12	100.048	39.0585	-1.35699	1.35699	Up regulated in sGSL
AS005135.1	WS012677.1	78.5074	30.6589	-1.35652	1.35652	Up regulated in sGSL
AS009325.1	WS005108.1	107.091	41.83	-1.35623	1.35623	Up regulated in sGSL
AS002468.1	WS007076.1	268.726	104.966	-1.35621	1.35621	Up regulated in sGSL
AS011491.1	WS026442.1	61.1505	23.8861	-1.3562	1.3562	Up regulated in sGSL
AS013349.1	WS026483.1	50.8438	19.8603	-1.35618	1.35618	Up regulated in sGSL
AS016037.1	WS019541.1	100.582	39.3054	-1.35558	1.35558	Up regulated in sGSL
AS001176.1	WS003027.2	384.012	150.155	-1.3547	1.3547	Up regulated in sGSL
AS006435.2	WS006612.2	98.3377	38.4613	-1.35434	1.35434	Up regulated in sGSL
AS014531.1	WS019610.1	55.2056	21.5958	-1.35406	1.35406	Up regulated in sGSL
AS006112.2	WS007126.2	93.1149	36.4366	-1.35362	1.35362	Up regulated in sGSL
AS017262.1	WS027191.1	71.054	27.806	-1.35352	1.35352	Up regulated in sGSL
AS013151.1	WS008913.3	490.553	191.993	-1.35336	1.35336	Up regulated in sGSL
AS003110.1	WS021390.1	54.5045	21.3364	-1.35306	1.35306	Up regulated in sGSL
AS012236.1	WS022471.1	81.258	31.8175	-1.35269	1.35269	Up regulated in sGSL
AS018910.1	WS025754.1	43.9166	17.206	-1.35186	1.35186	Up regulated in sGSL
AS020189.1	WS013958.1	32.7816	12.8449	-1.35169	1.35169	Up regulated in sGSL
AS012433.1	WS020927.1	53.5523	20.9876	-1.35141	1.35141	Up regulated in sGSL
AS007533.1	WS001567.1	69.1535	27.1045	-1.35127	1.35127	Up regulated in sGSL
AS018865.1	WS000156.1	80.2887	31.4734	-1.35106	1.35106	Up regulated in sGSL
AS013829.1	WS005505.2	505.288	198.251	-1.34978	1.34978	Up regulated in sGSL
AS010665.1	WS004027.1	99.7337	39.1311	-1.34977	1.34977	Up regulated in sGSL
AS011985.1	WS021554.1	70.243	27.5632	-1.34961	1.34961	Up regulated in sGSL
AS001276.2	WS005547.1	118.805	46.6362	-1.34908	1.34908	Up regulated in sGSL
AS000637.1	WS000950.1	70.0784	27.511	-1.34896	1.34896	Up regulated in sGSL
AS014204.1	WS027143.1	56.7978	22.2995	-1.34883	1.34883	Up regulated in sGSL
AS006775.1	WS011943.1	219.798	86.3017	-1.34871	1.34871	Up regulated in sGSL
AS007724.1	WS012304.1	70.4313	27.656	-1.34862	1.34862	Up regulated in sGSL
AS003426.2	WS011006.1	41.2573	16.2004	-1.34862	1.34862	Up regulated in sGSL
AS002856.1	WS009008.2	44.5725	17.5049	-1.3484	1.3484	Up regulated in sGSL
AS004759.1	WS017088.1	121.007	47.5267	-1.34828	1.34828	Up regulated in sGSL
AS003300.1	WS008726.1	95.9995	37.7129	-1.34797	1.34797	Up regulated in sGSL
AS009323.1	WS005048.1	82.4432	32.3963	-1.34757	1.34757	Up regulated in sGSL
AS011426.1	WS018312.1	161.469	63.4806	-1.34687	1.34687	Up regulated in sGSL
AS008752.6	WS010563.11	220.613	86.741	-1.34674	1.34674	Up regulated in sGSL
AS011926.1	WS020347.1	102.162	40.1761	-1.34645	1.34645	Up regulated in sGSL
AS012965.1	WS021053.1	80.2887	31.5803	-1.34617	1.34617	Up regulated in sGSL
AS014187.1	WS013767.1	77.5238	30.5066	-1.34552	1.34552	Up regulated in sGSL
AS013550.1	WS018749.1	61.6915	24.2791	-1.34536	1.34536	Up regulated in sGSL
AS022696.1	WS001073.2	201.623	79.3704	-1.34499	1.34499	Up regulated in sGSL
AS011655.1	WS000036.2	38.5727	15.1862	-1.34482	1.34482	Up regulated in sGSL
AS012073.1	WS016043.1	51.6501	20.3395	-1.34449	1.34449	Up regulated in sGSL
AS010908.1	WS003742.1	122.743	48.3505	-1.34403	1.34403	Up regulated in sGSL
AS017097.1	WS020128.1	97.2721	38.3326	-1.34345	1.34345	Up regulated in sGSL
AS004540.1	WS003285.1	54.8368	21.6112	-1.34337	1.34337	Up regulated in sGSL
AS000996.1	WS020670.1	99.8244	39.3422	-1.34331	1.34331	Up regulated in sGSL
AS016694.1	WS026976.1	108.394	42.7264	-1.34308	1.34308	Up regulated in sGSL
AS017948.1	WS014614.1	73.3311	28.916	-1.34255	1.34255	Up regulated in sGSL
AS012002.1	WS015193.1	61.2257	24.1551	-1.34181	1.34181	Up regulated in sGSL
AS013426.1	WS022826.1	79.058	31.206	-1.34109	1.34109	Up regulated in sGSL
AS005195.1	WS014915.1	62.7449	24.7702	-1.34089	1.34089	Up regulated in sGSL
AS006152.1	WS011134.1	120.478	47.566	-1.34077	1.34077	Up regulated in sGSL
AS011044.1	WS017676.1	64.6472	25.5349	-1.34012	1.34012	Up regulated in sGSL
AS014006.1	WS024850.1	62.1694	24.5575	-1.34004	1.34004	Up regulated in sGSL
AS011346.1	WS018718.1	73.1252	28.8858	-1.34001	1.34001	Up regulated in sGSL
AS014668.1	WS025602.1	60.0756	23.733	-1.33988	1.33988	Up regulated in sGSL
AS015643.1	WS021680.1	69.0938	27.2957	-1.33988	1.33988	Up regulated in sGSL
AS013360.1	WS026413.1	61.5365	24.3102	-1.33988	1.33988	Up regulated in sGSL
AS009585.1	WS019399.1	132.542	52.3841	-1.33924	1.33924	Up regulated in sGSL
AS014571.1	WS004605.2	35.9255	14.2035	-1.33876	1.33876	Up regulated in sGSL
AS011978.1	WS022499.1	94.0727	37.1947	-1.33868	1.33868	Up regulated in sGSL
AS009674.1	WS015087.1	68.9428	27.2594	-1.33865	1.33865	Up regulated in sGSL
AS000808.2	WS018640.1	157.862	62.4365	-1.3382	1.3382	Up regulated in sGSL
AS019094.1	WS003292.1	98.217	38.8535	-1.33793	1.33793	Up regulated in sGSL
AS017401.1	WS024081.1	62.0773	24.5664	-1.33738	1.33738	Up regulated in sGSL
AS015142.1	WS004904.2	58.2789	23.0657	-1.33723	1.33723	Up regulated in sGSL
AS022401.1	WS002444.1	53.2418	21.0764	-1.33694	1.33694	Up regulated in sGSL
AS002714.1	WS019135.1	129.553	51.3231	-1.33586	1.33586	Up regulated in sGSL
AS012224.1	WS009257.1	50.3728	19.9622	-1.33538	1.33538	Up regulated in sGSL
AS011321.1	WS021723.1	91.7078	36.3453	-1.33528	1.33528	Up regulated in sGSL
AS022382.1	WS021436.1	51.3852	20.3712	-1.33482	1.33482	Up regulated in sGSL
AS003490.1	WS014637.1	70.5631	27.9796	-1.33454	1.33454	Up regulated in sGSL
AS010791.1	WS015240.1	134.627	53.4189	-1.33355	1.33355	Up regulated in sGSL
AS003779.1	WS011706.1	88.2956	35.0416	-1.33327	1.33327	Up regulated in sGSL
AS013124.1	WS023302.1	57.0282	22.6364	-1.33303	1.33303	Up regulated in sGSL
AS006226.1	WS016702.1	44.4681	17.658	-1.33245	1.33245	Up regulated in sGSL
AS005253.2	WS005271.1	117.269	46.6163	-1.33092	1.33092	Up regulated in sGSL
AS014317.1	WS024542.1	77.9593	31.0114	-1.32992	1.32992	Up regulated in sGSL
AS016532.1	WS001385.1	62.7752	24.9757	-1.32967	1.32967	Up regulated in sGSL
AS018619.1	WS024407.1	72.5158	28.8591	-1.32927	1.32927	Up regulated in sGSL
AS008564.3	WS002223.1	134.062	53.3549	-1.32921	1.32921	Up regulated in sGSL
AS008691.11	WS015001.1	137.008	54.5615	-1.3283	1.3283	Up regulated in sGSL
AS000959.1	WS016903.1	44.0572	17.5518	-1.32776	1.32776	Up regulated in sGSL
AS003007.1	WS018464.1	80.316	32.0037	-1.32745	1.32745	Up regulated in sGSL
AS011602.1	WS016617.1	75.5747	30.1162	-1.32736	1.32736	Up regulated in sGSL
AS008430.6	WS013327.1	54.3728	21.6675	-1.32735	1.32735	Up regulated in sGSL
AS007281.1	WS006707.1	106.017	42.2811	-1.32621	1.32621	Up regulated in sGSL
AS017876.1	WS001197.1	668.999	266.821	-1.32613	1.32613	Up regulated in sGSL
AS012667.1	WS020387.1	41.0784	16.3847	-1.32604	1.32604	Up regulated in sGSL
AS011125.1	WS015400.1	120.125	47.9179	-1.3259	1.3259	Up regulated in sGSL
AS010957.1	WS021446.1	69.6643	27.7903	-1.32584	1.32584	Up regulated in sGSL
AS017184.1	WS024587.1	108.943	43.487	-1.32492	1.32492	Up regulated in sGSL
AS005159.1	WS005042.1	99.3517	39.6642	-1.32471	1.32471	Up regulated in sGSL
AS001950.1	WS002038.1	32.6762	13.0506	-1.32412	1.32412	Up regulated in sGSL
AS009169.1	WS013843.1	111.142	44.3908	-1.32407	1.32407	Up regulated in sGSL
AS006930.1	WS001604.1	95.5904	38.18	-1.32405	1.32405	Up regulated in sGSL
AS009908.1	WS017097.1	51.9032	20.749	-1.32278	1.32278	Up regulated in sGSL
AS009995.1	WS014926.1	61.411	24.5675	-1.32175	1.32175	Up regulated in sGSL
AS013793.1	WS018905.1	36.2582	14.506	-1.32166	1.32166	Up regulated in sGSL
AS006387.1	WS006334.1	158.523	63.4224	-1.32163	1.32163	Up regulated in sGSL
AS012061.1	WS019560.1	53.6364	21.4626	-1.32139	1.32139	Up regulated in sGSL
AS009364.1	WS015270.1	75.6621	30.2798	-1.32122	1.32122	Up regulated in sGSL
AS002619.1	WS022128.1	49.403	19.7764	-1.32082	1.32082	Up regulated in sGSL
AS005373.2	WS026524.1	48.0015	19.2228	-1.32026	1.32026	Up regulated in sGSL
AS016940.1	WS026096.1	57.8392	23.1706	-1.31975	1.31975	Up regulated in sGSL
AS009233.1	WS014425.1	54.1451	21.6972	-1.31933	1.31933	Up regulated in sGSL
AS000925.1	WS017649.1	79.0696	31.6863	-1.31926	1.31926	Up regulated in sGSL
AS001789.2	WS021778.1	53.5893	21.4825	-1.31878	1.31878	Up regulated in sGSL
AS013442.1	WS016641.1	51.5335	20.6605	-1.31864	1.31864	Up regulated in sGSL
AS015170.1	WS000160.1	237.936	95.4012	-1.3185	1.3185	Up regulated in sGSL
AS018441.1	WS023590.1	121.115	48.5827	-1.31786	1.31786	Up regulated in sGSL
AS015111.1	WS026137.1	81.8371	32.8274	-1.31786	1.31786	Up regulated in sGSL
AS018445.1	WS020080.1	93.7708	37.6144	-1.31785	1.31785	Up regulated in sGSL
AS004249.1	WS021669.1	650.533	260.949	-1.31785	1.31785	Up regulated in sGSL
AS018814.1	WS008362.1	167.356	67.1315	-1.31785	1.31785	Up regulated in sGSL
AS005296.1	WS000785.1	73.6145	29.5424	-1.3172	1.3172	Up regulated in sGSL
AS015861.1	WS024300.1	52.678	21.1428	-1.31703	1.31703	Up regulated in sGSL
AS010653.1	WS019898.1	75.6882	30.3864	-1.31664	1.31664	Up regulated in sGSL
AS008813.10	WS006890.3	4417.74	1773.69	-1.31655	1.31655	Up regulated in sGSL
AS005804.1	WS019617.1	55.0891	22.1229	-1.31623	1.31623	Up regulated in sGSL
AS010883.1	WS016788.1	80.6373	32.3835	-1.31619	1.31619	Up regulated in sGSL
AS020674.1	WS023269.1	128.252	51.5463	-1.31504	1.31504	Up regulated in sGSL
AS008714.2	WS006298.1	83.4292	33.5322	-1.315	1.315	Up regulated in sGSL
AS016147.1	WS016785.1	95.5851	38.4275	-1.31465	1.31465	Up regulated in sGSL
AS003510.1	WS002485.1	80.0781	32.1998	-1.31435	1.31435	Up regulated in sGSL
AS005901.3	WS022011.1	75.1356	30.2244	-1.31378	1.31378	Up regulated in sGSL
AS018293.1	WS019881.1	39.734	15.9902	-1.31318	1.31318	Up regulated in sGSL
AS010832.1	WS001901.1	44.1525	17.7713	-1.31295	1.31295	Up regulated in sGSL
AS008774.9	WS016256.1	132.811	53.4797	-1.31231	1.31231	Up regulated in sGSL
AS002122.1	WS012245.1	87.9509	35.4248	-1.31194	1.31194	Up regulated in sGSL
AS009678.1	WS016640.1	93.5847	37.6956	-1.31188	1.31188	Up regulated in sGSL
AS007285.1	WS004724.1	75.9054	30.5812	-1.31156	1.31156	Up regulated in sGSL
AS015998.1	WS020740.1	67.2278	27.0958	-1.31099	1.31099	Up regulated in sGSL
AS001591.1	WS013010.1	87.5752	35.3079	-1.31053	1.31053	Up regulated in sGSL
AS001734.1	WS012909.1	170.684	68.8289	-1.31024	1.31024	Up regulated in sGSL
AS002591.1	WS001676.1	158.047	63.7711	-1.30938	1.30938	Up regulated in sGSL
AS010568.1	WS012352.1	386.942	156.179	-1.30892	1.30892	Up regulated in sGSL
AS011242.1	WS022044.1	63.9795	25.8365	-1.3082	1.3082	Up regulated in sGSL
AS009175.1	WS001001.2	111.722	45.1166	-1.30818	1.30818	Up regulated in sGSL
AS008241.2	WS011690.1	330.128	133.47	-1.30651	1.30651	Up regulated in sGSL
AS010800.1	WS019334.1	99.2024	40.1099	-1.30642	1.30642	Up regulated in sGSL
AS008031.2	WS001810.1	154.907	62.6441	-1.30615	1.30615	Up regulated in sGSL
AS010014.1	WS017961.1	58.6917	23.7411	-1.30577	1.30577	Up regulated in sGSL
AS004235.1	WS017288.1	46.9912	19.0133	-1.30538	1.30538	Up regulated in sGSL
AS005894.1	WS007543.2	71.8567	29.0908	-1.30456	1.30456	Up regulated in sGSL
AS007595.1	WS009231.1	260.326	105.451	-1.30375	1.30375	Up regulated in sGSL
AS001360.1	WS012901.1	70.0387	28.3737	-1.3036	1.3036	Up regulated in sGSL
AS002795.1	WS017597.1	70.7879	28.682	-1.30336	1.30336	Up regulated in sGSL
AS018038.1	WS021904.1	51.947	21.0554	-1.30285	1.30285	Up regulated in sGSL
AS009096.1	WS012173.1	122.428	49.6277	-1.30272	1.30272	Up regulated in sGSL
AS015240.1	WS025886.1	82.219	33.3337	-1.30249	1.30249	Up regulated in sGSL
AS011658.1	WS021660.1	61.7657	25.0421	-1.30245	1.30245	Up regulated in sGSL
AS009170.1	WS004192.1	86.789	35.2063	-1.30168	1.30168	Up regulated in sGSL
AS006463.1	WS008393.1	137.403	55.7394	-1.30164	1.30164	Up regulated in sGSL
AS003698.1	WS003021.1	103.836	42.1264	-1.30152	1.30152	Up regulated in sGSL
AS007407.1	WS013060.1	87.5966	35.5844	-1.29963	1.29963	Up regulated in sGSL
AS008658.4	WS006333.1	235.939	95.8605	-1.2994	1.2994	Up regulated in sGSL
AS001021.1	WS014989.1	53.947	21.919	-1.29936	1.29936	Up regulated in sGSL
AS006822.1	WS000682.1	108.543	44.1033	-1.29932	1.29932	Up regulated in sGSL
AS004003.1	WS012250.1	76.921	31.2578	-1.29916	1.29916	Up regulated in sGSL
AS003100.1	WS023190.1	41.4413	16.8406	-1.29913	1.29913	Up regulated in sGSL
AS000036.1	WS004830.1	68.4743	27.8303	-1.2989	1.2989	Up regulated in sGSL
AS010539.1	WS019301.1	91.5416	37.215	-1.29854	1.29854	Up regulated in sGSL
AS004803.1	WS009110.2	105.496	42.8903	-1.29846	1.29846	Up regulated in sGSL
AS011765.1	WS021836.1	35.6275	14.4869	-1.29825	1.29825	Up regulated in sGSL
AS012484.1	WS011827.1	63.1955	25.7154	-1.29719	1.29719	Up regulated in sGSL
AS008340.7	WS011234.1	198.113	80.6208	-1.2971	1.2971	Up regulated in sGSL
AS008292.3	WS007928.2	75.4467	30.719	-1.29633	1.29633	Up regulated in sGSL
AS002123.1	WS026065.1	80.1198	32.6334	-1.29581	1.29581	Up regulated in sGSL
AS003072.1	WS021547.1	68.8864	28.0604	-1.29568	1.29568	Up regulated in sGSL
AS017576.1	WS016225.1	67.8896	27.6649	-1.29513	1.29513	Up regulated in sGSL
AS013735.1	WS024203.1	72.218	29.4298	-1.29508	1.29508	Up regulated in sGSL
AS003981.1	WS005450.2	58.7324	23.9419	-1.29462	1.29462	Up regulated in sGSL
AS012358.1	WS023826.1	52.6792	21.4794	-1.29428	1.29428	Up regulated in sGSL
AS006314.1	WS004565.1	94.2212	38.4188	-1.29424	1.29424	Up regulated in sGSL
AS006131.1	WS005379.1	141.792	57.8404	-1.29362	1.29362	Up regulated in sGSL
AS007282.1	WS003888.1	136.906	55.9008	-1.29225	1.29225	Up regulated in sGSL
AS010854.1	WS019109.1	138.358	56.5136	-1.29173	1.29173	Up regulated in sGSL
AS010195.1	WS014975.1	74.5105	30.4361	-1.29166	1.29166	Up regulated in sGSL
AS001037.1	WS003256.1	63.9686	26.1364	-1.29131	1.29131	Up regulated in sGSL
AS010300.1	WS022512.1	158.584	64.8183	-1.29078	1.29078	Up regulated in sGSL
AS008836.3	WS009125.1	206.251	84.3191	-1.29047	1.29047	Up regulated in sGSL
AS022490.1	WS026477.1	41.4211	16.9376	-1.29013	1.29013	Up regulated in sGSL
AS010373.1	WS003781.1	188.345	77.0228	-1.29002	1.29002	Up regulated in sGSL
AS012108.1	WS018439.1	81.4655	33.3818	-1.28713	1.28713	Up regulated in sGSL
AS012338.1	WS002425.1	90.5814	37.1204	-1.287	1.287	Up regulated in sGSL
AS000459.1	WS015903.1	62.9131	25.784	-1.28689	1.28689	Up regulated in sGSL
AS004495.1	WS007237.1	163.377	66.9728	-1.28656	1.28656	Up regulated in sGSL
AS010517.1	WS000072.1	40.202	16.489	-1.28576	1.28576	Up regulated in sGSL
AS004605.3	WS014305.1	48.4149	19.8581	-1.28572	1.28572	Up regulated in sGSL
AS009148.1	WS004262.1	78.7998	32.3225	-1.28566	1.28566	Up regulated in sGSL
AS011558.1	WS016589.1	71.6355	29.3996	-1.28488	1.28488	Up regulated in sGSL
AS009354.1	WS013378.1	85.0362	34.9188	-1.28407	1.28407	Up regulated in sGSL
AS015781.1	WS006303.3	1187.42	487.867	-1.28327	1.28327	Up regulated in sGSL
AS004837.1	WS011689.1	136.562	56.1204	-1.28296	1.28296	Up regulated in sGSL
AS007453.3	WS006553.1	120.278	49.4288	-1.28294	1.28294	Up regulated in sGSL
AS008430.1	WS012714.1	210.518	86.5278	-1.2827	1.2827	Up regulated in sGSL
AS014454.1	WS017859.1	98.9972	40.7189	-1.28169	1.28169	Up regulated in sGSL
AS016020.1	WS026942.1	62.6501	25.7707	-1.28159	1.28159	Up regulated in sGSL
AS001007.1	WS020452.1	35.6261	14.6547	-1.28158	1.28158	Up regulated in sGSL
AS011874.1	WS015756.1	83.5541	34.3755	-1.28133	1.28133	Up regulated in sGSL
AS009737.1	WS022575.1	248.916	102.408	-1.28133	1.28133	Up regulated in sGSL
AS003971.1	WS004868.1	214.701	88.3477	-1.28107	1.28107	Up regulated in sGSL
AS010835.1	WS016467.1	65.1191	26.8027	-1.2807	1.2807	Up regulated in sGSL
AS008948.1	WS011578.1	138.345	56.9883	-1.27953	1.27953	Up regulated in sGSL
AS001713.1	WS002736.1	58.9064	24.2654	-1.27952	1.27952	Up regulated in sGSL
AS012450.1	WS021528.1	190.391	78.4483	-1.27915	1.27915	Up regulated in sGSL
AS013271.1	WS024011.1	49.4403	20.3757	-1.27884	1.27884	Up regulated in sGSL
AS004339.1	WS004216.1	94.5138	38.9596	-1.27855	1.27855	Up regulated in sGSL
AS004041.1	WS010885.3	2402.16	990.629	-1.27791	1.27791	Up regulated in sGSL
AS001043.1	WS018339.1	40.0376	16.513	-1.27775	1.27775	Up regulated in sGSL
AS008338.1	WS008917.1	66.3958	27.3886	-1.27752	1.27752	Up regulated in sGSL
AS008235.1	WS010748.9	229.393	94.6526	-1.2771	1.2771	Up regulated in sGSL
AS000343.1	WS013890.1	71.1909	29.3835	-1.27669	1.27669	Up regulated in sGSL
AS012756.1	WS023754.1	36.6153	15.1155	-1.27642	1.27642	Up regulated in sGSL
AS003310.1	WS021698.1	38.3807	15.8446	-1.27639	1.27639	Up regulated in sGSL
AS001905.1	WS020474.1	53.5835	22.123	-1.27624	1.27624	Up regulated in sGSL
AS001704.1	WS016644.1	103.206	42.6221	-1.27585	1.27585	Up regulated in sGSL
AS014937.1	WS023310.1	75.883	31.3444	-1.27557	1.27557	Up regulated in sGSL
AS015181.1	WS015623.1	73.8376	30.4998	-1.27555	1.27555	Up regulated in sGSL
AS002506.1	WS016593.1	73.2465	30.2883	-1.274	1.274	Up regulated in sGSL
AS013806.1	WS023116.1	79.4725	32.8711	-1.27364	1.27364	Up regulated in sGSL
AS006777.1	WS005346.1	99.5152	41.1687	-1.27337	1.27337	Up regulated in sGSL
AS010866.1	WS002890.1	56.5821	23.4108	-1.27317	1.27317	Up regulated in sGSL
AS011902.1	WS020155.1	75.1551	31.104	-1.27277	1.27277	Up regulated in sGSL
AS013111.1	WS021017.1	57.1189	23.6395	-1.27277	1.27277	Up regulated in sGSL
AS020540.1	WS012382.1	34.9954	14.4837	-1.27274	1.27274	Up regulated in sGSL
AS010156.1	WS015327.1	76.9	31.8432	-1.272	1.272	Up regulated in sGSL
AS010682.1	WS017524.1	51.9862	21.5284	-1.27188	1.27188	Up regulated in sGSL
AS000453.1	WS013618.1	108.887	45.1033	-1.27153	1.27153	Up regulated in sGSL
AS000501.1	WS001302.1	48.5945	20.1373	-1.27092	1.27092	Up regulated in sGSL
AS015198.1	WS000286.1	124.329	51.5262	-1.27078	1.27078	Up regulated in sGSL
AS014608.1	WS023510.1	44.4962	18.4413	-1.27074	1.27074	Up regulated in sGSL
AS001094.1	WS000241.1	91.0248	37.7283	-1.27061	1.27061	Up regulated in sGSL
AS011883.1	WS017355.1	36.727	15.2252	-1.27038	1.27038	Up regulated in sGSL
AS003127.1	WS018548.1	331.498	137.462	-1.26997	1.26997	Up regulated in sGSL
AS001943.1	WS016229.1	183.62	76.1792	-1.26926	1.26926	Up regulated in sGSL
AS011263.1	WS000193.1	70.2347	29.1397	-1.2692	1.2692	Up regulated in sGSL
AS010674.1	WS012075.1	105.147	43.6259	-1.26914	1.26914	Up regulated in sGSL
AS008209.12	WS002823.1	154.822	64.2401	-1.26907	1.26907	Up regulated in sGSL
AS006205.1	WS011597.1	99.0367	41.105	-1.26865	1.26865	Up regulated in sGSL
AS000499.1	WS012961.1	90.1749	37.4507	-1.26773	1.26773	Up regulated in sGSL
AS000648.1	WS019128.1	113.663	47.2116	-1.26754	1.26754	Up regulated in sGSL
AS003295.1	WS001740.1	145.123	60.2922	-1.26723	1.26723	Up regulated in sGSL
AS000924.1	WS015895.1	76.1449	31.6399	-1.267	1.267	Up regulated in sGSL
AS004515.1	WS007207.2	92.9361	38.6322	-1.26644	1.26644	Up regulated in sGSL
AS011352.1	WS021820.1	37.9006	15.7604	-1.26592	1.26592	Up regulated in sGSL
AS005286.1	WS018050.1	65.6605	27.3111	-1.26554	1.26554	Up regulated in sGSL
AS000495.1	WS013160.1	50.8295	21.1483	-1.26512	1.26512	Up regulated in sGSL
AS016977.1	WS015207.1	60.3529	25.1111	-1.2651	1.2651	Up regulated in sGSL
AS006669.1	WS008295.2	91.3272	38.0023	-1.26496	1.26496	Up regulated in sGSL
AS006241.1	WS008248.1	235.124	97.8638	-1.26457	1.26457	Up regulated in sGSL
AS010029.1	WS014672.1	70.2804	29.2538	-1.2645	1.2645	Up regulated in sGSL
AS002765.1	WS019832.1	67.5964	28.1461	-1.26401	1.26401	Up regulated in sGSL
AS018612.1	WS007256.1	31.1701	12.9819	-1.26366	1.26366	Up regulated in sGSL
AS009398.1	WS001020.1	68.6456	28.5972	-1.26329	1.26329	Up regulated in sGSL
AS004160.1	WS013463.1	81.9549	34.15	-1.26294	1.26294	Up regulated in sGSL
AS012344.1	WS023892.1	73.5425	30.6485	-1.26276	1.26276	Up regulated in sGSL
AS016501.1	WS019126.1	42.0986	17.5482	-1.26245	1.26245	Up regulated in sGSL
AS021587.1	WS027023.1	44.1952	18.4285	-1.26195	1.26195	Up regulated in sGSL
AS012228.1	WS020558.1	56.7151	23.6543	-1.26163	1.26163	Up regulated in sGSL
AS009565.1	WS016502.1	89.331	37.2692	-1.26118	1.26118	Up regulated in sGSL
AS009873.1	WS005150.1	46.1452	19.2563	-1.26086	1.26086	Up regulated in sGSL
AS012636.1	WS020829.1	53.3536	22.2934	-1.25897	1.25897	Up regulated in sGSL
AS000856.1	WS023931.1	294.334	122.986	-1.25896	1.25896	Up regulated in sGSL
AS020982.1	WS025262.1	111.684	46.6665	-1.25896	1.25896	Up regulated in sGSL
AS000222.1	WS018131.1	100.849	42.1392	-1.25896	1.25896	Up regulated in sGSL
AS022959.1	WS027397.1	81.066	33.873	-1.25896	1.25896	Up regulated in sGSL
AS009471.1	WS002380.1	284.009	118.672	-1.25896	1.25896	Up regulated in sGSL
AS010476.1	WS021380.1	48.563	20.2948	-1.25875	1.25875	Up regulated in sGSL
AS017313.1	WS021789.1	51.2721	21.443	-1.25766	1.25766	Up regulated in sGSL
AS010803.1	WS017400.1	83.8821	35.0855	-1.25749	1.25749	Up regulated in sGSL
AS000135.1	WS019583.1	127.31	53.304	-1.25603	1.25603	Up regulated in sGSL
AS011869.1	WS019179.1	55.6133	23.2855	-1.256	1.256	Up regulated in sGSL
AS004168.1	WS014783.1	74.6252	31.2506	-1.25578	1.25578	Up regulated in sGSL
AS013106.1	WS019187.1	48.6299	20.3678	-1.25556	1.25556	Up regulated in sGSL
AS002155.1	WS014121.1	75.4903	31.6319	-1.25491	1.25491	Up regulated in sGSL
AS020177.1	WS017515.1	32.3239	13.5505	-1.25425	1.25425	Up regulated in sGSL
AS005008.1	WS022659.1	42.2373	17.7122	-1.25377	1.25377	Up regulated in sGSL
AS009828.1	WS003218.3	125.005	52.4226	-1.25373	1.25373	Up regulated in sGSL
AS003270.1	WS002036.1	63.9109	26.8095	-1.25332	1.25332	Up regulated in sGSL
AS005490.1	WS022746.1	87.201	36.5836	-1.25315	1.25315	Up regulated in sGSL
AS007587.1	WS005627.1	90.4428	37.9451	-1.25309	1.25309	Up regulated in sGSL
AS003358.1	WS012446.1	88.212	37.0162	-1.25282	1.25282	Up regulated in sGSL
AS015020.1	WS008738.2	40.9303	17.1801	-1.25243	1.25243	Up regulated in sGSL
AS010193.1	WS018492.1	38.5352	16.1837	-1.25164	1.25164	Up regulated in sGSL
AS010488.1	WS000158.1	127.004	53.3452	-1.25144	1.25144	Up regulated in sGSL
AS012195.1	WS002054.1	57.4716	24.1414	-1.25134	1.25134	Up regulated in sGSL
AS020213.1	WS016811.1	39.3066	16.523	-1.2503	1.2503	Up regulated in sGSL
AS000281.1	WS019694.1	68.7814	28.9156	-1.25017	1.25017	Up regulated in sGSL
AS008708.2	WS020063.1	94.5098	39.7368	-1.24999	1.24999	Up regulated in sGSL
AS008020.1	WS007771.1	104.978	44.1653	-1.2491	1.2491	Up regulated in sGSL
AS009950.1	WS015042.1	78.281	32.9363	-1.24898	1.24898	Up regulated in sGSL
AS001281.1	WS011769.1	162.02	68.202	-1.24829	1.24829	Up regulated in sGSL
AS003697.1	WS007395.1	149.107	62.767	-1.24827	1.24827	Up regulated in sGSL
AS007977.2	WS004116.1	112.361	47.2999	-1.24823	1.24823	Up regulated in sGSL
AS000962.1	WS018506.1	57.2556	24.1092	-1.24783	1.24783	Up regulated in sGSL
AS022044.1	WS025734.1	40.1513	16.9094	-1.24762	1.24762	Up regulated in sGSL
AS003378.1	WS021834.1	66.917	28.1877	-1.24731	1.24731	Up regulated in sGSL
AS001771.1	WS027059.1	68.6133	28.9025	-1.2473	1.2473	Up regulated in sGSL
AS004332.1	WS010884.7	87.9184	37.0527	-1.24659	1.24659	Up regulated in sGSL
AS016296.1	WS015940.1	29.9333	12.6203	-1.24601	1.24601	Up regulated in sGSL
AS010528.1	WS002790.1	84.2281	35.5206	-1.24565	1.24565	Up regulated in sGSL
AS001132.1	WS007020.1	172.728	72.9056	-1.2444	1.2444	Up regulated in sGSL
AS009219.1	WS015315.1	102.096	43.1041	-1.24403	1.24403	Up regulated in sGSL
AS003671.1	WS016532.1	52.1668	22.025	-1.24399	1.24399	Up regulated in sGSL
AS004411.1	WS000955.1	50.5498	21.3424	-1.24398	1.24398	Up regulated in sGSL
AS008199.2	WS012144.1	154.404	65.1916	-1.24395	1.24395	Up regulated in sGSL
AS008691.4	WS006394.1	199.033	84.0412	-1.24384	1.24384	Up regulated in sGSL
AS022926.1	WS020173.1	989.861	418.026	-1.24363	1.24363	Up regulated in sGSL
AS003322.1	WS018654.1	57.4331	24.2552	-1.24359	1.24359	Up regulated in sGSL
AS011139.1	WS019369.2	59.8338	25.2702	-1.24353	1.24353	Up regulated in sGSL
AS018203.1	WS024119.1	51.8187	21.8912	-1.24312	1.24312	Up regulated in sGSL
AS021389.1	WS018252.1	945.615	399.514	-1.24301	1.24301	Up regulated in sGSL
AS008722.9	WS015712.1	73.3952	31.0128	-1.24282	1.24282	Up regulated in sGSL
AS002547.1	WS019548.1	71.395	30.1815	-1.24216	1.24216	Up regulated in sGSL
AS014741.1	WS024688.1	56.1512	23.7374	-1.24215	1.24215	Up regulated in sGSL
AS007894.1	WS006180.1	80.1322	33.8793	-1.24198	1.24198	Up regulated in sGSL
AS006718.1	WS007670.1	83.1473	35.1788	-1.24096	1.24096	Up regulated in sGSL
AS015493.1	WS025428.1	39.1455	16.5629	-1.2409	1.2409	Up regulated in sGSL
AS014256.1	WS016734.1	69.6104	29.4581	-1.24064	1.24064	Up regulated in sGSL
AS004984.1	WS002358.1	81.9337	34.681	-1.24031	1.24031	Up regulated in sGSL
AS004647.1	WS016185.1	50.2729	21.2803	-1.24026	1.24026	Up regulated in sGSL
AS009488.1	WS012002.1	134.965	57.1463	-1.23985	1.23985	Up regulated in sGSL
AS000350.2	WS002006.1	52.0562	22.0415	-1.23985	1.23985	Up regulated in sGSL
AS002345.1	WS017679.1	46.9231	19.8692	-1.23976	1.23976	Up regulated in sGSL
AS008408.2	WS009763.1	125.221	53.0305	-1.23958	1.23958	Up regulated in sGSL
AS008216.1	WS007115.1	132.803	56.2441	-1.23951	1.23951	Up regulated in sGSL
AS011049.1	WS019590.1	86.198	36.5217	-1.2389	1.2389	Up regulated in sGSL
AS005663.1	WS015412.1	46.97	19.9041	-1.23867	1.23867	Up regulated in sGSL
AS019351.1	WS018591.1	97.1448	41.1759	-1.23834	1.23834	Up regulated in sGSL
AS003883.1	WS014705.1	92.7063	39.3003	-1.23813	1.23813	Up regulated in sGSL
AS018580.1	WS017246.1	41.8826	17.7558	-1.23806	1.23806	Up regulated in sGSL
AS021235.1	WS017687.1	75.1232	31.8522	-1.23787	1.23787	Up regulated in sGSL
AS003267.1	WS009379.1	66.7743	28.3134	-1.23781	1.23781	Up regulated in sGSL
AS014828.1	WS002392.1	37.8353	16.0494	-1.23721	1.23721	Up regulated in sGSL
AS010739.1	WS019252.1	70.2501	29.8058	-1.23691	1.23691	Up regulated in sGSL
AS009249.1	WS014929.1	76.4608	32.4567	-1.23621	1.23621	Up regulated in sGSL
AS008696.2	WS006782.1	147.809	62.7617	-1.23578	1.23578	Up regulated in sGSL
AS024241.1	WS014609.1	50.087	21.28	-1.23494	1.23494	Up regulated in sGSL
AS005400.1	WS002625.1	57.7257	24.5362	-1.2343	1.2343	Up regulated in sGSL
AS017217.1	WS015597.1	27.3785	11.6388	-1.23409	1.23409	Up regulated in sGSL
AS018760.1	WS019999.1	144.6	61.4726	-1.23405	1.23405	Up regulated in sGSL
AS010045.1	WS002535.1	76.4578	32.5072	-1.2339	1.2339	Up regulated in sGSL
AS011065.1	WS019728.1	108.571	46.1906	-1.23297	1.23297	Up regulated in sGSL
AS018597.1	WS022957.1	126.825	53.9567	-1.23297	1.23297	Up regulated in sGSL
AS000685.1	WS023015.1	198.198	84.322	-1.23297	1.23297	Up regulated in sGSL
AS010279.1	WS018189.1	59.5551	25.3468	-1.23242	1.23242	Up regulated in sGSL
AS020002.1	WS019436.1	196.695	83.7152	-1.2324	1.2324	Up regulated in sGSL
AS005174.1	WS001373.1	243.075	103.471	-1.23217	1.23217	Up regulated in sGSL
AS005750.1	WS003797.1	67.4637	28.7223	-1.23194	1.23194	Up regulated in sGSL
AS002336.1	WS024837.1	55.703	23.7288	-1.23112	1.23112	Up regulated in sGSL
AS008206.1	WS005463.1	174.243	74.227	-1.23109	1.23109	Up regulated in sGSL
AS001903.1	WS011499.1	162.002	69.0195	-1.23094	1.23094	Up regulated in sGSL
AS000191.1	WS005833.1	77.5582	33.0526	-1.23051	1.23051	Up regulated in sGSL
AS006207.3	WS013064.1	275.637	117.496	-1.23015	1.23015	Up regulated in sGSL
AS007888.1	WS010440.6	233.232	99.4304	-1.23001	1.23001	Up regulated in sGSL
AS000197.1	WS014579.1	76.5587	32.6508	-1.22945	1.22945	Up regulated in sGSL
AS008241.27	WS012575.1	387.988	165.605	-1.22827	1.22827	Up regulated in sGSL
AS007095.1	WS004752.1	110.943	47.361	-1.22805	1.22805	Up regulated in sGSL
AS002034.1	WS021107.1	49.4631	21.1177	-1.2279	1.2279	Up regulated in sGSL
AS005037.1	WS013257.1	73.7452	31.4932	-1.22751	1.22751	Up regulated in sGSL
AS003395.1	WS019490.1	72.2492	30.8568	-1.22739	1.22739	Up regulated in sGSL
AS012153.1	WS000488.1	57.9378	24.7462	-1.2273	1.2273	Up regulated in sGSL
AS010003.1	WS014714.1	92.4527	39.4894	-1.22725	1.22725	Up regulated in sGSL
AS008678.8	WS007051.1	771.783	329.688	-1.22709	1.22709	Up regulated in sGSL
AS023623.1	WS025102.1	108.545	46.3935	-1.2263	1.2263	Up regulated in sGSL
AS012917.1	WS025681.1	47.7261	20.401	-1.22614	1.22614	Up regulated in sGSL
AS005534.1	WS002445.1	79.6222	34.047	-1.22565	1.22565	Up regulated in sGSL
AS008072.1	WS000767.1	74.4185	31.828	-1.22536	1.22536	Up regulated in sGSL
AS008084.1	WS009759.3	145.554	62.2692	-1.22496	1.22496	Up regulated in sGSL
AS012113.1	WS023385.1	31.348	13.4134	-1.2247	1.2247	Up regulated in sGSL
AS012579.1	WS016332.1	60.5874	25.9248	-1.22468	1.22468	Up regulated in sGSL
AS011688.1	WS023621.1	41.8533	17.9114	-1.22446	1.22446	Up regulated in sGSL
AS006991.1	WS013665.2	58.3777	24.9923	-1.22393	1.22393	Up regulated in sGSL
AS011835.1	WS016123.1	153.298	65.6305	-1.2239	1.2239	Up regulated in sGSL
AS015860.1	WS020853.1	59.0612	25.2934	-1.22345	1.22345	Up regulated in sGSL
AS016426.1	WS023251.1	79.5243	34.0587	-1.22337	1.22337	Up regulated in sGSL
AS019821.1	WS024786.1	47.0022	20.1312	-1.2233	1.2233	Up regulated in sGSL
AS014793.1	WS008836.3	62.1422	26.6204	-1.22304	1.22304	Up regulated in sGSL
AS003190.1	WS003414.1	121.436	52.0377	-1.22257	1.22257	Up regulated in sGSL
AS004338.2	WS026750.1	55.2143	23.6609	-1.22253	1.22253	Up regulated in sGSL
AS014196.1	WS016417.1	360.31	154.462	-1.22199	1.22199	Up regulated in sGSL
AS000641.1	WS001876.1	87.5652	37.571	-1.22074	1.22074	Up regulated in sGSL
AS011286.1	WS013097.1	73.134	31.3809	-1.22065	1.22065	Up regulated in sGSL
AS015418.1	WS021803.1	168.179	72.1769	-1.22039	1.22039	Up regulated in sGSL
AS000984.1	WS002137.1	60.4558	25.9468	-1.22033	1.22033	Up regulated in sGSL
AS005548.1	WS000746.1	71.3642	30.6354	-1.22	1.22	Up regulated in sGSL
AS012908.1	WS022330.1	65.2232	28.0053	-1.21969	1.21969	Up regulated in sGSL
AS013300.1	WS023600.1	32.3852	13.9144	-1.21876	1.21876	Up regulated in sGSL
AS014246.1	WS023037.1	46.0088	19.7686	-1.2187	1.2187	Up regulated in sGSL
AS011881.1	WS015261.1	52.5403	22.5765	-1.2186	1.2186	Up regulated in sGSL
AS017440.1	WS000882.1	43.8731	18.8523	-1.2186	1.2186	Up regulated in sGSL
AS015937.1	WS022383.1	63.7936	27.4173	-1.21832	1.21832	Up regulated in sGSL
AS012939.1	WS025356.1	97.6441	41.9657	-1.21832	1.21832	Up regulated in sGSL
AS008655.1	WS010476.1	344.624	148.146	-1.218	1.218	Up regulated in sGSL
AS013956.1	WS024910.1	92.2165	39.6421	-1.21799	1.21799	Up regulated in sGSL
AS001258.1	WS003073.1	91.9156	39.5254	-1.21753	1.21753	Up regulated in sGSL
AS004475.1	WS005087.1	62.5613	26.9026	-1.21753	1.21753	Up regulated in sGSL
AS019032.1	WS016819.1	22.9504	9.8749	-1.21668	1.21668	Up regulated in sGSL
AS004282.1	WS012386.1	95.2061	40.9865	-1.2159	1.2159	Up regulated in sGSL
AS008752.1	WS001384.1	110.603	47.6259	-1.21558	1.21558	Up regulated in sGSL
AS005260.1	WS001226.1	116.385	50.1206	-1.21542	1.21542	Up regulated in sGSL
AS010429.1	WS015550.1	84.017	36.1881	-1.21517	1.21517	Up regulated in sGSL
AS006280.1	WS001058.1	94.9716	40.9102	-1.21504	1.21504	Up regulated in sGSL
AS018127.1	WS007026.1	45.8985	19.7931	-1.21345	1.21345	Up regulated in sGSL
AS002708.1	WS017451.1	48.0022	20.7017	-1.21336	1.21336	Up regulated in sGSL
AS012382.1	WS024023.1	60.6764	26.1676	-1.21335	1.21335	Up regulated in sGSL
AS010688.1	WS017543.1	62.7897	27.0827	-1.21316	1.21316	Up regulated in sGSL
AS010060.1	WS015833.1	65.1192	28.0894	-1.21306	1.21306	Up regulated in sGSL
AS021362.1	WS003908.1	35.1219	15.1546	-1.21262	1.21262	Up regulated in sGSL
AS012742.1	WS020307.1	54.4368	23.4926	-1.21237	1.21237	Up regulated in sGSL
AS015373.1	WS024533.1	53.8115	23.2245	-1.21227	1.21227	Up regulated in sGSL
AS014415.1	WS020571.1	219.981	94.9434	-1.21224	1.21224	Up regulated in sGSL
AS004260.1	WS002933.1	74.6626	32.2316	-1.21191	1.21191	Up regulated in sGSL
AS013675.1	WS021712.1	54.307	23.4585	-1.21103	1.21103	Up regulated in sGSL
AS003684.1	WS007483.2	119.62	51.6768	-1.21087	1.21087	Up regulated in sGSL
AS012601.1	WS020559.1	56.8325	24.5533	-1.2108	1.2108	Up regulated in sGSL
AS013437.1	WS022126.1	56.4956	24.4087	-1.21075	1.21075	Up regulated in sGSL
AS008319.4	WS000008.1	51.3747	22.2074	-1.21002	1.21002	Up regulated in sGSL
AS014492.1	WS018835.1	66.4112	28.7086	-1.20994	1.20994	Up regulated in sGSL
AS011232.1	WS012305.1	43.96	19.01	-1.20943	1.20943	Up regulated in sGSL
AS005807.1	WS011396.1	103.859	44.9289	-1.20892	1.20892	Up regulated in sGSL
AS009188.1	WS012048.1	72.8174	31.5028	-1.2088	1.2088	Up regulated in sGSL
AS003894.1	WS015811.1	51.5669	22.3113	-1.20867	1.20867	Up regulated in sGSL
AS003475.1	WS002732.1	53.9355	23.3383	-1.20853	1.20853	Up regulated in sGSL
AS002694.1	WS017945.1	53.7126	23.2435	-1.20843	1.20843	Up regulated in sGSL
AS008172.2	WS009181.1	1094.45	473.656	-1.2083	1.2083	Up regulated in sGSL
AS011436.1	WS026371.1	45.2107	19.5738	-1.20774	1.20774	Up regulated in sGSL
AS015613.1	WS023618.1	156.823	67.9268	-1.20708	1.20708	Up regulated in sGSL
AS010132.1	WS005070.3	140.596	60.9326	-1.20627	1.20627	Up regulated in sGSL
AS011645.1	WS020015.1	84.7423	36.7334	-1.20599	1.20599	Up regulated in sGSL
AS014302.1	WS016610.1	53.1477	23.0437	-1.20563	1.20563	Up regulated in sGSL
AS023314.1	WS019311.1	57.7792	25.0519	-1.20563	1.20563	Up regulated in sGSL
AS018404.1	WS027390.1	84.2821	36.5471	-1.20547	1.20547	Up regulated in sGSL
AS011692.1	WS002855.1	62.3102	27.031	-1.20485	1.20485	Up regulated in sGSL
AS008442.2	WS006342.1	110.618	47.9975	-1.20455	1.20455	Up regulated in sGSL
AS008707.3	WS009837.2	310.527	134.784	-1.20408	1.20408	Up regulated in sGSL
AS011113.1	WS017447.1	100.534	43.6644	-1.20315	1.20315	Up regulated in sGSL
AS002395.1	WS010211.15	92.789	40.3118	-1.20275	1.20275	Up regulated in sGSL
AS018481.1	WS025448.1	38.8126	16.8662	-1.2024	1.2024	Up regulated in sGSL
AS015400.1	WS020322.1	42.9017	18.6433	-1.20238	1.20238	Up regulated in sGSL
AS011266.1	WS017259.1	148.732	64.633	-1.20238	1.20238	Up regulated in sGSL
AS002829.1	WS016437.1	78.5837	34.1572	-1.20204	1.20204	Up regulated in sGSL
AS008763.13	WS011978.1	131.009	56.9994	-1.20065	1.20065	Up regulated in sGSL
AS013881.1	WS018062.1	62.1855	27.0574	-1.20055	1.20055	Up regulated in sGSL
AS008379.1	WS009707.1	258.612	112.537	-1.2004	1.2004	Up regulated in sGSL
AS010849.1	WS020504.1	62.6987	27.2915	-1.19999	1.19999	Up regulated in sGSL
AS000289.1	WS001955.1	144.915	63.0864	-1.1998	1.1998	Up regulated in sGSL
AS007935.3	WS005423.1	445.786	194.067	-1.1998	1.1998	Up regulated in sGSL
AS011114.1	WS019158.1	252.862	110.082	-1.19976	1.19976	Up regulated in sGSL
AS014387.1	WS019196.1	143.39	62.4245	-1.19976	1.19976	Up regulated in sGSL
AS011148.1	WS008210.1	360.823	157.083	-1.19976	1.19976	Up regulated in sGSL
AS009226.1	WS015587.1	68.3953	29.7892	-1.19911	1.19911	Up regulated in sGSL
AS012422.1	WS001229.1	77.3026	33.6701	-1.19905	1.19905	Up regulated in sGSL
AS001472.1	WS009764.2	293.444	127.847	-1.19866	1.19866	Up regulated in sGSL
AS018512.1	WS008339.1	77.7335	33.8725	-1.19842	1.19842	Up regulated in sGSL
AS004753.1	WS004716.1	137.953	60.1307	-1.198	1.198	Up regulated in sGSL
AS013208.1	WS022198.1	62.0695	27.0631	-1.19756	1.19756	Up regulated in sGSL
AS014744.1	WS018319.1	87.7284	38.2506	-1.19756	1.19756	Up regulated in sGSL
AS014146.1	WS014877.1	36.4346	15.8866	-1.1975	1.1975	Up regulated in sGSL
AS019758.1	WS023108.1	25.0825	10.9389	-1.19721	1.19721	Up regulated in sGSL
AS012330.1	WS020086.1	45.1911	19.7126	-1.19692	1.19692	Up regulated in sGSL
AS014935.1	WS018205.1	52.6666	22.9753	-1.1968	1.1968	Up regulated in sGSL
AS017737.1	WS027360.1	84.5426	36.8897	-1.19646	1.19646	Up regulated in sGSL
AS019202.1	WS025322.1	73.9767	32.2815	-1.19636	1.19636	Up regulated in sGSL
AS005281.1	WS011923.1	66.6616	29.09	-1.19634	1.19634	Up regulated in sGSL
AS002408.1	WS002634.1	43.9687	19.1913	-1.19603	1.19603	Up regulated in sGSL
AS007278.1	WS015485.1	59.9826	26.1853	-1.19579	1.19579	Up regulated in sGSL
AS005640.1	WS010115.2	755.895	330.031	-1.19558	1.19558	Up regulated in sGSL
AS001743.1	WS020041.1	47.6717	20.8156	-1.19547	1.19547	Up regulated in sGSL
AS004665.1	WS010898.8	80.0658	34.9677	-1.19516	1.19516	Up regulated in sGSL
AS008762.6	WS006422.2	190.186	83.0707	-1.195	1.195	Up regulated in sGSL
AS015778.1	WS021933.1	45.8225	20.0174	-1.19481	1.19481	Up regulated in sGSL
AS016984.1	WS026363.1	44.4995	19.4467	-1.19427	1.19427	Up regulated in sGSL
AS008082.2	WS008934.1	137.856	60.2492	-1.19414	1.19414	Up regulated in sGSL
AS010596.1	WS015181.1	114.779	50.1735	-1.19387	1.19387	Up regulated in sGSL
AS002531.1	WS027479.1	72.9489	31.9061	-1.19306	1.19306	Up regulated in sGSL
AS015494.1	WS027457.1	53.0849	23.2306	-1.19228	1.19228	Up regulated in sGSL
AS016400.1	WS013820.1	86.0375	37.6717	-1.19148	1.19148	Up regulated in sGSL
AS015718.1	WS026057.1	36.5924	16.026	-1.19113	1.19113	Up regulated in sGSL
AS005046.1	WS007042.1	122.813	53.7933	-1.19096	1.19096	Up regulated in sGSL
AS011598.1	WS002472.1	154.745	67.7809	-1.19094	1.19094	Up regulated in sGSL
AS007862.2	WS000562.1	92.2502	40.4086	-1.19089	1.19089	Up regulated in sGSL
AS002361.1	WS022440.1	40.8441	17.8922	-1.1908	1.1908	Up regulated in sGSL
AS007439.1	WS004556.1	66.2809	29.0565	-1.18973	1.18973	Up regulated in sGSL
AS009628.1	WS002897.1	82.0775	35.9956	-1.18917	1.18917	Up regulated in sGSL
AS002724.1	WS017976.1	62.3473	27.352	-1.18868	1.18868	Up regulated in sGSL
AS002377.1	WS020875.1	58.084	25.4818	-1.18867	1.18867	Up regulated in sGSL
AS009994.1	WS015427.1	120.735	52.9709	-1.18857	1.18857	Up regulated in sGSL
AS013810.1	WS026183.1	63.2272	27.741	-1.18853	1.18853	Up regulated in sGSL
AS012832.1	WS004095.1	36.964	16.2244	-1.18796	1.18796	Up regulated in sGSL
AS005976.3	WS002810.1	68.2702	29.9727	-1.18761	1.18761	Up regulated in sGSL
AS013983.1	WS015972.1	54.7647	24.0529	-1.18703	1.18703	Up regulated in sGSL
AS010331.1	WS014291.1	88.1344	38.711	-1.18696	1.18696	Up regulated in sGSL
AS014068.1	WS025318.1	48.5258	21.3168	-1.18676	1.18676	Up regulated in sGSL
AS015471.1	WS027485.1	66.6233	29.2676	-1.18672	1.18672	Up regulated in sGSL
AS012098.1	WS022798.1	39.8278	17.4984	-1.18655	1.18655	Up regulated in sGSL
AS007783.2	WS009661.4	268.833	118.162	-1.18594	1.18594	Up regulated in sGSL
AS007363.1	WS008194.1	152.895	67.2092	-1.18581	1.18581	Up regulated in sGSL
AS000376.1	WS017891.1	38.487	16.9284	-1.18493	1.18493	Up regulated in sGSL
AS010962.1	WS001984.1	52.1065	22.9226	-1.1847	1.1847	Up regulated in sGSL
AS008908.1	WS006793.1	100.543	44.2345	-1.18457	1.18457	Up regulated in sGSL
AS001081.1	WS015027.1	72.5641	31.9288	-1.1844	1.1844	Up regulated in sGSL
AS014008.1	WS021672.1	51.0971	22.4839	-1.18435	1.18435	Up regulated in sGSL
AS008342.15	WS010211.13	358.031	157.589	-1.18392	1.18392	Up regulated in sGSL
AS009730.1	WS001459.1	56.8996	25.0516	-1.18351	1.18351	Up regulated in sGSL
AS009712.1	WS011967.1	373.524	164.459	-1.18347	1.18347	Up regulated in sGSL
AS011963.1	WS011930.1	92.1776	40.5964	-1.18307	1.18307	Up regulated in sGSL
AS011949.1	WS023459.1	52.4584	23.11	-1.18266	1.18266	Up regulated in sGSL
AS012434.1	WS025034.1	49.4149	21.7699	-1.18261	1.18261	Up regulated in sGSL
AS001619.1	WS012706.1	219.984	96.9523	-1.18205	1.18205	Up regulated in sGSL
AS006526.1	WS005847.1	309.13	136.297	-1.18146	1.18146	Up regulated in sGSL
AS005685.1	WS000383.1	125.853	55.4963	-1.18128	1.18128	Up regulated in sGSL
AS001050.1	WS017480.1	55.4113	24.4342	-1.18127	1.18127	Up regulated in sGSL
AS012034.1	WS022720.1	57.5778	25.391	-1.1812	1.1812	Up regulated in sGSL
AS002642.1	WS003143.1	66.7245	29.4296	-1.18095	1.18095	Up regulated in sGSL
AS005347.1	WS011668.1	83.3333	36.7709	-1.18033	1.18033	Up regulated in sGSL
AS005858.1	WS017736.1	101.509	44.8047	-1.17989	1.17989	Up regulated in sGSL
AS000296.1	WS017244.1	88.05	38.8659	-1.17982	1.17982	Up regulated in sGSL
AS002573.1	WS005013.1	54.4128	24.0185	-1.1798	1.1798	Up regulated in sGSL
AS012936.1	WS013901.1	40.4175	17.8528	-1.17883	1.17883	Up regulated in sGSL
AS024024.1	WS018858.1	55.525	24.5422	-1.17787	1.17787	Up regulated in sGSL
AS009749.1	WS020331.1	248.019	109.691	-1.17701	1.17701	Up regulated in sGSL
AS004329.1	WS002357.1	321.558	142.223	-1.17692	1.17692	Up regulated in sGSL
AS019345.1	WS024022.1	218.44	96.6158	-1.17691	1.17691	Up regulated in sGSL
AS000824.1	WS021162.1	84.7844	37.5099	-1.17653	1.17653	Up regulated in sGSL
AS005969.1	WS002715.1	67.044	29.6646	-1.17637	1.17637	Up regulated in sGSL
AS006107.1	WS002652.1	48.0405	21.2605	-1.17607	1.17607	Up regulated in sGSL
AS003705.1	WS021561.1	54.3871	24.0729	-1.17585	1.17585	Up regulated in sGSL
AS004534.1	WS010742.10	126.872	56.1583	-1.1758	1.1758	Up regulated in sGSL
AS008594.19	WS012834.1	154.065	68.2144	-1.17539	1.17539	Up regulated in sGSL
AS006275.1	WS012822.1	129.655	57.4111	-1.17528	1.17528	Up regulated in sGSL
AS008820.11	WS013155.1	41.6734	18.4587	-1.17483	1.17483	Up regulated in sGSL
AS007156.1	WS003993.2	113.681	50.3591	-1.17467	1.17467	Up regulated in sGSL
AS005545.1	WS006033.1	164.449	72.8674	-1.1743	1.1743	Up regulated in sGSL
AS004463.1	WS012739.1	108.786	48.2031	-1.1743	1.1743	Up regulated in sGSL
AS005640.2	WS010127.1	136.553	60.5783	-1.17259	1.17259	Up regulated in sGSL
AS013322.1	WS001865.1	134.75	59.7942	-1.17221	1.17221	Up regulated in sGSL
AS000350.1	WS024373.1	108.134	47.9986	-1.17175	1.17175	Up regulated in sGSL
AS003934.1	WS010305.2	94.1545	41.7987	-1.17157	1.17157	Up regulated in sGSL
AS000054.1	WS024454.1	224.499	99.7126	-1.17086	1.17086	Up regulated in sGSL
AS001338.1	WS001906.1	147.024	65.3139	-1.17059	1.17059	Up regulated in sGSL
AS002255.1	WS019604.1	60.2327	26.7668	-1.1701	1.1701	Up regulated in sGSL
AS020558.1	WS022802.1	31.4146	13.9618	-1.16995	1.16995	Up regulated in sGSL
AS008714.7	WS004273.1	108.665	48.3011	-1.16976	1.16976	Up regulated in sGSL
AS014800.1	WS012116.1	81.0487	36.0489	-1.16884	1.16884	Up regulated in sGSL
AS005186.2	WS018153.1	38.1463	16.9677	-1.16875	1.16875	Up regulated in sGSL
AS000950.1	WS019834.1	78.9709	35.1319	-1.16854	1.16854	Up regulated in sGSL
AS010721.1	WS018020.1	63.8212	28.3924	-1.16853	1.16853	Up regulated in sGSL
AS011915.1	WS017047.1	198.846	88.4651	-1.16847	1.16847	Up regulated in sGSL
AS010525.1	WS016807.1	53.6371	23.8679	-1.16816	1.16816	Up regulated in sGSL
AS005132.1	WS018069.1	98.0028	43.6299	-1.16751	1.16751	Up regulated in sGSL
AS015949.1	WS016100.1	42.7918	19.0512	-1.16745	1.16745	Up regulated in sGSL
AS016521.1	WS025139.1	240.297	106.993	-1.1673	1.1673	Up regulated in sGSL
AS014686.1	WS026958.1	141.618	63.0633	-1.16713	1.16713	Up regulated in sGSL
AS022173.1	WS017826.1	211.333	94.1318	-1.16677	1.16677	Up regulated in sGSL
AS013970.1	WS018957.1	93.1491	41.5061	-1.16622	1.16622	Up regulated in sGSL
AS008342.7	WS009620.7	320.633	142.886	-1.16606	1.16606	Up regulated in sGSL
AS000011.1	WS000119.1	247.741	110.418	-1.16586	1.16586	Up regulated in sGSL
AS014730.1	WS019966.1	127.939	57.0224	-1.16586	1.16586	Up regulated in sGSL
AS011758.1	WS019484.1	59.2116	26.3906	-1.16585	1.16585	Up regulated in sGSL
AS022760.1	WS026432.1	425.647	189.711	-1.16585	1.16585	Up regulated in sGSL
AS011937.1	WS017993.1	206.788	92.1658	-1.16585	1.16585	Up regulated in sGSL
AS009620.1	WS010581.4	336.592	150.019	-1.16585	1.16585	Up regulated in sGSL
AS010533.1	WS013053.1	88.501	39.4449	-1.16585	1.16585	Up regulated in sGSL
AS017476.1	WS026796.1	79.1793	35.2903	-1.16585	1.16585	Up regulated in sGSL
AS019367.1	WS017580.1	102.771	45.8051	-1.16585	1.16585	Up regulated in sGSL
AS018656.1	WS019924.1	60.4659	26.9497	-1.16585	1.16585	Up regulated in sGSL
AS002595.1	WS003540.1	89.3495	39.8232	-1.16585	1.16585	Up regulated in sGSL
AS006741.3	WS011611.1	495.481	220.837	-1.16585	1.16585	Up regulated in sGSL
AS017058.1	WS025193.1	113.198	50.4525	-1.16585	1.16585	Up regulated in sGSL
AS014534.1	WS026842.1	104.481	46.5671	-1.16585	1.16585	Up regulated in sGSL
AS024459.1	WS020160.1	181.43	80.8639	-1.16585	1.16585	Up regulated in sGSL
AS012554.1	WS017958.1	38.8117	17.3013	-1.16561	1.16561	Up regulated in sGSL
AS002415.1	WS018128.1	59.2156	26.399	-1.16549	1.16549	Up regulated in sGSL
AS024596.1	WS019448.1	125.205	55.8276	-1.16524	1.16524	Up regulated in sGSL
AS018225.1	WS022427.1	56.1159	25.0223	-1.1652	1.1652	Up regulated in sGSL
AS002307.1	WS000267.1	91.2601	40.7101	-1.1646	1.1646	Up regulated in sGSL
AS001921.1	WS019100.1	79.9024	35.6443	-1.16457	1.16457	Up regulated in sGSL
AS008265.4	WS010753.9	958.242	427.521	-1.16439	1.16439	Up regulated in sGSL
AS008489.1	WS009412.2	99.6279	44.4502	-1.16436	1.16436	Up regulated in sGSL
AS012572.1	WS013990.1	87.4352	39.0208	-1.16397	1.16397	Up regulated in sGSL
AS005177.1	WS010840.15	127.46	56.9051	-1.16342	1.16342	Up regulated in sGSL
AS003650.1	WS010021.16	137.03	61.1802	-1.16336	1.16336	Up regulated in sGSL
AS014193.1	WS019679.1	120.649	53.8832	-1.16291	1.16291	Up regulated in sGSL
AS020780.1	WS022097.1	424.399	189.625	-1.16227	1.16227	Up regulated in sGSL
AS020190.1	WS020716.1	199.865	89.3174	-1.16201	1.16201	Up regulated in sGSL
AS005303.1	WS005178.1	49.8728	22.3087	-1.16065	1.16065	Up regulated in sGSL
AS008688.4	WS010828.2	455.632	203.819	-1.16059	1.16059	Up regulated in sGSL
AS017900.1	WS023631.1	70.295	31.4473	-1.16048	1.16048	Up regulated in sGSL
AS008054.4	WS010845.7	226.076	101.145	-1.16039	1.16039	Up regulated in sGSL
AS011988.1	WS020579.1	94.0112	42.0652	-1.16021	1.16021	Up regulated in sGSL
AS009435.1	WS015612.1	128.919	57.6857	-1.16018	1.16018	Up regulated in sGSL
AS008662.1	WS009492.1	91.9865	41.1649	-1.16	1.16	Up regulated in sGSL
AS005207.1	WS003832.1	119.335	53.4252	-1.15943	1.15943	Up regulated in sGSL
AS009045.1	WS011492.1	122.441	54.8163	-1.15941	1.15941	Up regulated in sGSL
AS012396.1	WS020410.1	38.5685	17.2747	-1.15876	1.15876	Up regulated in sGSL
AS007010.1	WS005802.1	163.621	73.2958	-1.15856	1.15856	Up regulated in sGSL
AS012414.1	WS018736.1	38.7728	17.3713	-1.15833	1.15833	Up regulated in sGSL
AS018897.1	WS025475.1	189.821	85.0928	-1.15753	1.15753	Up regulated in sGSL
AS005571.1	WS014240.1	108.985	48.8901	-1.15651	1.15651	Up regulated in sGSL
AS004284.1	WS000914.1	138.397	62.1672	-1.15458	1.15458	Up regulated in sGSL
AS004872.1	WS010036.2	114.794	51.5834	-1.15407	1.15407	Up regulated in sGSL
AS003632.1	WS012981.1	67.7666	30.4583	-1.15374	1.15374	Up regulated in sGSL
AS012827.1	WS021084.1	40.2636	18.0995	-1.15352	1.15352	Up regulated in sGSL
AS015868.1	WS016079.1	32.3503	14.5425	-1.1535	1.1535	Up regulated in sGSL
AS009960.1	WS017710.1	124.567	56.0028	-1.15336	1.15336	Up regulated in sGSL
AS008674.11	WS005989.1	209.745	94.3054	-1.15322	1.15322	Up regulated in sGSL
AS007705.1	WS012168.1	132.261	59.4851	-1.15278	1.15278	Up regulated in sGSL
AS001631.1	WS013110.1	48.9582	22.0219	-1.15261	1.15261	Up regulated in sGSL
AS012948.1	WS022961.1	86.0686	38.7287	-1.15208	1.15208	Up regulated in sGSL
AS008272.9	WS010348.3	793.353	357.286	-1.15089	1.15089	Up regulated in sGSL
AS012120.1	WS002289.1	42.5046	19.1425	-1.15085	1.15085	Up regulated in sGSL
AS013247.1	WS019968.1	36.983	16.6609	-1.1504	1.1504	Up regulated in sGSL
AS001446.1	WS005807.1	89.3719	40.2631	-1.15036	1.15036	Up regulated in sGSL
AS006430.2	WS011625.1	98.7819	44.5132	-1.15001	1.15001	Up regulated in sGSL
AS008590.3	WS010705.6	278.709	125.636	-1.14951	1.14951	Up regulated in sGSL
AS018278.1	WS027529.1	202.723	91.3962	-1.1493	1.1493	Up regulated in sGSL
AS006868.1	WS001003.1	77.5249	34.9536	-1.14922	1.14922	Up regulated in sGSL
AS011149.1	WS018157.1	43.5583	19.646	-1.14871	1.14871	Up regulated in sGSL
AS005479.1	WS004859.1	114.492	51.6455	-1.14853	1.14853	Up regulated in sGSL
AS002875.1	WS013902.1	47.5834	21.4686	-1.14823	1.14823	Up regulated in sGSL
AS013882.1	WS026544.1	43.9335	19.8401	-1.1469	1.1469	Up regulated in sGSL
AS005616.1	WS004505.1	56.2251	25.3915	-1.14686	1.14686	Up regulated in sGSL
AS012679.1	WS026375.1	182.117	82.253	-1.14672	1.14672	Up regulated in sGSL
AS006828.1	WS023348.1	45.6501	20.6196	-1.1466	1.1466	Up regulated in sGSL
AS001366.1	WS001684.1	176.268	79.6195	-1.14657	1.14657	Up regulated in sGSL
AS005062.1	WS005617.1	87.6624	39.5984	-1.14652	1.14652	Up regulated in sGSL
AS004894.1	WS008287.1	202.166	91.343	-1.14617	1.14617	Up regulated in sGSL
AS011058.1	WS020064.1	61.517	27.8086	-1.14546	1.14546	Up regulated in sGSL
AS001362.1	WS008438.1	109.951	49.7045	-1.14541	1.14541	Up regulated in sGSL
AS013715.1	WS022182.1	58.1206	26.2742	-1.1454	1.1454	Up regulated in sGSL
AS006844.1	WS003853.1	174.518	78.9151	-1.14501	1.14501	Up regulated in sGSL
AS005188.3	WS010021.19	104.847	47.4301	-1.1444	1.1444	Up regulated in sGSL
AS004926.1	WS006300.1	91.7239	41.5025	-1.1441	1.1441	Up regulated in sGSL
AS003489.2	WS023386.1	58.4387	26.4469	-1.14383	1.14383	Up regulated in sGSL
AS000420.2	WS016015.1	57.4273	25.9937	-1.14357	1.14357	Up regulated in sGSL
AS003265.1	WS014982.1	74.8983	33.9065	-1.14337	1.14337	Up regulated in sGSL
AS006715.1	WS020037.1	72.8751	32.9937	-1.14324	1.14324	Up regulated in sGSL
AS008777.4	WS022476.1	586.236	265.456	-1.14301	1.14301	Up regulated in sGSL
AS000364.1	WS020421.1	67.3349	30.4952	-1.14277	1.14277	Up regulated in sGSL
AS009872.1	WS020135.1	62.5127	28.3135	-1.14266	1.14266	Up regulated in sGSL
AS015594.1	WS026663.1	49.8464	22.577	-1.14264	1.14264	Up regulated in sGSL
AS002923.1	WS015914.1	54.2425	24.5721	-1.14241	1.14241	Up regulated in sGSL
AS014840.1	WS019156.1	66.2926	30.037	-1.14211	1.14211	Up regulated in sGSL
AS015220.1	WS024842.1	48.916	22.1648	-1.14204	1.14204	Up regulated in sGSL
AS007769.1	WS010400.5	74.7536	33.8739	-1.14197	1.14197	Up regulated in sGSL
AS014863.1	WS010388.2	78.7382	35.6964	-1.14128	1.14128	Up regulated in sGSL
AS016071.1	WS004931.1	34.3361	15.5708	-1.14089	1.14089	Up regulated in sGSL
AS009316.1	WS005851.2	313.497	142.181	-1.14072	1.14072	Up regulated in sGSL
AS001481.1	WS003398.1	297.057	134.762	-1.14032	1.14032	Up regulated in sGSL
AS016086.1	WS022022.1	55.2707	25.079	-1.14003	1.14003	Up regulated in sGSL
AS020345.1	WS001732.1	36.6579	16.6388	-1.13957	1.13957	Up regulated in sGSL
AS005911.1	WS001146.1	73.8325	33.5393	-1.1384	1.1384	Up regulated in sGSL
AS009806.1	WS005709.2	100.85	45.8133	-1.13837	1.13837	Up regulated in sGSL
AS008220.3	WS011546.1	113.092	51.3968	-1.13775	1.13775	Up regulated in sGSL
AS016280.1	WS021001.1	42.8264	19.4673	-1.13745	1.13745	Up regulated in sGSL
AS002433.1	WS022018.1	56.4468	25.6593	-1.13741	1.13741	Up regulated in sGSL
AS012213.1	WS015660.1	43.2434	19.6586	-1.13732	1.13732	Up regulated in sGSL
AS004205.1	WS014095.1	66.4788	30.2281	-1.13701	1.13701	Up regulated in sGSL
AS001403.1	WS013785.1	89.1559	40.5431	-1.13687	1.13687	Up regulated in sGSL
AS008091.1	WS010034.5	114.159	51.9177	-1.13674	1.13674	Up regulated in sGSL
AS013299.1	WS025316.1	59.1229	26.8924	-1.13652	1.13652	Up regulated in sGSL
AS014593.1	WS025084.1	49.3155	22.4317	-1.13651	1.13651	Up regulated in sGSL
AS003128.1	WS019256.1	87.0398	39.5919	-1.13647	1.13647	Up regulated in sGSL
AS002736.1	WS018900.1	183.928	83.7122	-1.13563	1.13563	Up regulated in sGSL
AS003676.1	WS009355.2	193.04	87.874	-1.13539	1.13539	Up regulated in sGSL
AS019098.1	WS027186.1	61.0633	27.8092	-1.13474	1.13474	Up regulated in sGSL
AS002903.1	WS022429.1	68.621	31.2522	-1.13469	1.13469	Up regulated in sGSL
AS010711.1	WS019191.1	51.8171	23.6029	-1.13446	1.13446	Up regulated in sGSL
AS007051.3	WS014224.1	89.4641	40.7661	-1.13394	1.13394	Up regulated in sGSL
AS012314.1	WS023471.1	55.4014	25.2512	-1.13357	1.13357	Up regulated in sGSL
AS012826.1	WS021611.1	122.078	55.6469	-1.13343	1.13343	Up regulated in sGSL
AS001356.1	WS010102.2	471.812	215.109	-1.13314	1.13314	Up regulated in sGSL
AS023258.1	WS026310.1	202.082	92.1335	-1.13314	1.13314	Up regulated in sGSL
AS007300.2	WS005535.1	74.0303	33.7533	-1.13309	1.13309	Up regulated in sGSL
AS007812.1	WS006924.1	280.809	128.04	-1.13299	1.13299	Up regulated in sGSL
AS007406.1	WS012147.1	83.5262	38.097	-1.13255	1.13255	Up regulated in sGSL
AS002807.1	WS019682.1	47.6363	21.7325	-1.13221	1.13221	Up regulated in sGSL
AS009574.1	WS012331.1	112.085	51.1662	-1.13133	1.13133	Up regulated in sGSL
AS018892.1	WS026570.1	45.7431	20.8835	-1.13119	1.13119	Up regulated in sGSL
AS003977.1	WS014640.1	80.9075	36.9401	-1.13109	1.13109	Up regulated in sGSL
AS013158.1	WS027165.1	160.002	73.063	-1.13088	1.13088	Up regulated in sGSL
AS006542.1	WS023536.1	301.012	137.456	-1.13086	1.13086	Up regulated in sGSL
AS006918.1	WS004415.1	221.916	101.354	-1.13061	1.13061	Up regulated in sGSL
AS009782.1	WS013927.1	93.3787	42.6542	-1.1304	1.1304	Up regulated in sGSL
AS002866.1	WS004631.1	369.76	168.966	-1.12986	1.12986	Up regulated in sGSL
AS008105.1	WS009751.1	94.3536	43.139	-1.12908	1.12908	Up regulated in sGSL
AS007498.1	WS006693.2	119.695	54.7301	-1.12896	1.12896	Up regulated in sGSL
AS010455.1	WS015495.1	69.7054	31.879	-1.12867	1.12867	Up regulated in sGSL
AS011567.1	WS020451.1	63.1106	28.8686	-1.12838	1.12838	Up regulated in sGSL
AS019924.1	WS024586.1	226.507	103.626	-1.12817	1.12817	Up regulated in sGSL
AS005154.1	WS019014.1	39.4246	18.0424	-1.1277	1.1277	Up regulated in sGSL
AS008642.7	WS010365.4	509.758	233.347	-1.12733	1.12733	Up regulated in sGSL
AS008185.25	WS015866.1	362.048	165.893	-1.12592	1.12592	Up regulated in sGSL
AS011552.1	WS015976.1	140.934	64.5791	-1.12587	1.12587	Up regulated in sGSL
AS016256.1	WS009227.4	128.226	58.7727	-1.12547	1.12547	Up regulated in sGSL
AS022877.1	WS014746.1	41.477	19.0163	-1.12507	1.12507	Up regulated in sGSL
AS007279.1	WS000825.1	69.55	31.8877	-1.12505	1.12505	Up regulated in sGSL
AS014009.1	WS021374.1	48.194	22.0964	-1.12504	1.12504	Up regulated in sGSL
AS002006.1	WS009962.2	119.388	54.7522	-1.12467	1.12467	Up regulated in sGSL
AS024263.1	WS007582.4	44.7738	20.5468	-1.12374	1.12374	Up regulated in sGSL
AS008312.1	WS009525.1	210.786	96.7313	-1.12373	1.12373	Up regulated in sGSL
AS017478.1	WS023072.1	41.0326	18.8338	-1.12344	1.12344	Up regulated in sGSL
AS003005.1	WS018214.1	61.3066	28.14	-1.12342	1.12342	Up regulated in sGSL
AS001090.1	WS019335.1	123.517	56.7086	-1.12307	1.12307	Up regulated in sGSL
AS017257.1	WS018517.1	113.722	52.2135	-1.12301	1.12301	Up regulated in sGSL
AS000113.1	WS022066.1	53.3207	24.4829	-1.12292	1.12292	Up regulated in sGSL
AS003024.1	WS021267.1	36.0769	16.5707	-1.12245	1.12245	Up regulated in sGSL
AS016060.1	WS023996.1	58.9983	27.1012	-1.12232	1.12232	Up regulated in sGSL
AS002861.1	WS013728.1	67.0483	30.8002	-1.12226	1.12226	Up regulated in sGSL
AS005478.1	WS000581.1	79.2643	36.4185	-1.122	1.122	Up regulated in sGSL
AS000913.1	WS013249.1	326.072	149.872	-1.12146	1.12146	Up regulated in sGSL
AS005188.1	WS017283.1	117.88	54.1812	-1.12146	1.12146	Up regulated in sGSL
AS014637.1	WS019629.1	52.8282	24.2824	-1.1214	1.1214	Up regulated in sGSL
AS006386.1	WS013755.1	60.9263	28.0126	-1.12099	1.12099	Up regulated in sGSL
AS004910.1	WS009804.2	248.07	114.096	-1.12051	1.12051	Up regulated in sGSL
AS004788.1	WS022741.1	51.257	23.5822	-1.12005	1.12005	Up regulated in sGSL
AS003184.1	WS021507.1	53.9665	24.8294	-1.12001	1.12001	Up regulated in sGSL
AS006880.1	WS008350.4	65.8564	30.3056	-1.11974	1.11974	Up regulated in sGSL
AS011703.1	WS025227.1	145.212	66.8362	-1.11946	1.11946	Up regulated in sGSL
AS000406.1	WS001046.1	67.0074	30.8438	-1.11934	1.11934	Up regulated in sGSL
AS011970.1	WS021299.1	83.3778	38.3796	-1.11932	1.11932	Up regulated in sGSL
AS015088.1	WS022196.1	48.3185	22.2429	-1.11923	1.11923	Up regulated in sGSL
AS008115.1	WS010256.1	95.0245	43.7481	-1.11908	1.11908	Up regulated in sGSL
AS014419.1	WS023399.1	30.3366	13.9674	-1.119	1.119	Up regulated in sGSL
AS013459.1	WS011831.1	329.483	151.72	-1.11879	1.11879	Up regulated in sGSL
AS001298.1	WS007517.1	74.2811	34.2066	-1.11872	1.11872	Up regulated in sGSL
AS003542.1	WS007360.1	216.915	99.9349	-1.11807	1.11807	Up regulated in sGSL
AS010473.1	WS021412.1	47.2524	21.7787	-1.11747	1.11747	Up regulated in sGSL
AS008820.15	WS009916.4	821.439	378.625	-1.11738	1.11738	Up regulated in sGSL
AS007934.1	WS008208.1	274.068	126.335	-1.11729	1.11729	Up regulated in sGSL
AS005779.1	WS012102.1	72.4338	33.3925	-1.11714	1.11714	Up regulated in sGSL
AS004064.1	WS013608.1	69.2954	31.9463	-1.11711	1.11711	Up regulated in sGSL
AS006814.1	WS004865.1	115.605	53.3006	-1.11698	1.11698	Up regulated in sGSL
AS010871.1	WS025072.1	63.2841	29.1913	-1.11631	1.11631	Up regulated in sGSL
AS002855.1	WS019155.1	34.5112	15.9283	-1.11548	1.11548	Up regulated in sGSL
AS007670.1	WS008301.1	149.341	68.9486	-1.11502	1.11502	Up regulated in sGSL
AS023422.1	WS022763.1	161.62	74.6238	-1.1149	1.1149	Up regulated in sGSL
AS008768.16	WS009325.4	487.646	225.18	-1.11475	1.11475	Up regulated in sGSL
AS006074.1	WS008251.1	90.0584	41.5866	-1.11474	1.11474	Up regulated in sGSL
AS005845.1	WS003994.1	66.2202	30.5811	-1.11463	1.11463	Up regulated in sGSL
AS003193.1	WS002352.1	172.627	79.726	-1.11454	1.11454	Up regulated in sGSL
AS003433.1	WS005926.1	66.9112	30.9072	-1.11431	1.11431	Up regulated in sGSL
AS014102.1	WS016838.1	61.1911	28.2716	-1.11397	1.11397	Up regulated in sGSL
AS017281.1	WS019936.1	42.3522	19.5726	-1.1136	1.1136	Up regulated in sGSL
AS013422.1	WS013280.1	64.2544	29.7038	-1.11314	1.11314	Up regulated in sGSL
AS023976.1	WS002169.2	43.1555	19.9615	-1.11232	1.11232	Up regulated in sGSL
[truncated: 14,200 more rows]
