# Supplementary material for: Adaptive phenotypic response to climate enabled by epigenetics in a K-strategy species, the fish Leucoraja ocellata (Rajidae)
Source: R Soc Open Sci. 2016 Oct 26;3(10):160299. doi: 10.1098/rsos.160299 (PMC5098971; doi:10.1098/rsos.160299)
Supplement: Supplementary Tables S3-S5.xlsx [file rsos160299supp3.xlsx]

## Sheet: Table S3.  GO terms of Fig.3
Table S3. Highly upregulated transcripts in the southern Gulf of St Lawrence (sGSL) skate were reduced by their gene onotology (GO) term in REVIGO to show higher level groupings of their biological functions.
Transcripts infered to be associated directly with epigenetic adaptation of know eco-physiological traits (Table 1) are highlighted in green. Transcripts involved in key developmental processes are highlighted in yellow.
Select expression values shown are visualized in Figure 5
Term_ID	Description	Expression value	Inferred links to adaptation of skate to the warmer, shallower, and relativly recent sGSL
GO:0000090	mitotic anaphase	2.1659
GO:0019985	translesion synthesis	2.9913	Adaptation to increased rate of DNA damage possibly caused by elevated light levels, heat shock, or metabolic effects of hypoxia
GO:0034067	protein localization to Golgi apparatus	2.9351
GO:0045926	negative regulation of growth	2.9435	Reduction in body size and morphology in response to hypoxia caused by increase in metabolic rate in warmer waters
GO:2001220	negative regulation of G2 phase of mitotic cell cycle	2.2829
GO:0033631	cell-cell adhesion mediated by integrin	2.8177
GO:0007369	gastrulation	2.9351
GO:0006790	sulfur compound metabolic process	2.6177
GO:0070830	tight junction assembly	2.8177
GO:0006725	cellular aromatic compound metabolic process	2.232
GO:0019322	pentose biosynthetic process	2.4166
GO:0055088	lipid homeostasis	2.6826
GO:2001295	malonyl-CoA biosynthetic process	2.6826
GO:0034698	malonyl-CoA biosynthetic process	2.8177
GO:0014823	response to activity	2.8177	Adaptation to new environmental stimuli
GO:0009308	amine metabolic process	2.6177
GO:0006426	glycyl-tRNA aminoacylation	2.4143
GO:0031325	positive regulation of cellular metabolic process	2.6826
GO:0030388	fructose 1,6-bisphosphate metabolic process	2.2677
GO:0071260	cellular response to mechanical stimulus	2.8177	Associated with colonizing new habitats and responding to novel stimuli
GO:0006349	regulation of gene expression by genetic imprinting	2.0262	Regulation and control of gene expression/protein formation for epigenetic adaptation
GO:0016926	protein desumoylation	2.0762
GO:0006002	fructose 6-phosphate metabolic process	2.2677
GO:0046320	regulation of fatty acid oxidation	2.6826
GO:0040012	regulation of locomotion	2.0522	Associated with colonizing new habitats and responding to novel stimuli; Possible adaptation to increased risk of predation in shallower, lighter waters, or annual migrations from sGSL to Laurentian channel
GO:0006271	DNA strand elongation involved in DNA replication	2.3256	Regulation and control of gene expression/protein formation for epigenetic adaptation
GO:0034260	negative regulation of GTPase activity	2.0522
GO:0006968	cellular defense response	2.8177	Immune response to negative effects of sustained high temperatures
GO:0046314	phosphocreatine biosynthetic process	2.2813
GO:0051604	protein maturation	2.085	Regulation and control of gene expression/protein formation for epigenetic adaptation
GO:0051084	'de novo' posttranslational protein folding	1.9534	Regulation and control of gene expression/protein formation for epigenetic adaptation
GO:0046296	glycolate catabolic process	2.5421
GO:0006654	phosphatidic acid biosynthetic process	1.9534
GO:0030203	glycosaminoglycan metabolic process	2.0893
GO:0043043	peptide biosynthetic process	2.3371
GO:0007062	sister chromatid cohesion	2.2202
GO:0006266	DNA ligation	2.0371	Regulation and control of gene expression/protein formation for epigenetic adaptation
GO:0006853	carnitine shuttle	2.6826
GO:0019628	urate catabolic process	1.9649
GO:0019254	carnitine metabolic process, CoA-linked	2.4575
GO:0015966	diadenosine tetraphosphate biosynthetic process	2.4143
GO:0018107	peptidyl-threonine phosphorylation	2.0522
GO:0030162	regulation of proteolysis	2.085
GO:0006220	pyrimidine nucleotide metabolic process	2.3118
GO:0007166	cell surface receptor signaling pathway	2.7325
GO:0071243	cellular response to arsenic-containing substance	2.7325
GO:0006120	mitochondrial electron transport, NADH to ubiquinone	2.0533
GO:0045213	neurotransmitter receptor metabolic process	2.3371
GO:0032959	inositol trisphosphate biosynthetic process	2.1608
GO:0001508	action potential	2.5399
GO:0008361	regulation of cell size	2.1716	Reduction in body size and morphology in response to hypoxia caused by increase in metabolic rate in warmer waters
GO:0051791	medium-chain fatty acid metabolic process	2.4575
GO:0046487	glyoxylate metabolic process	2.5421	Adaptation to hypoxia in warmer waters caused by increase in metabolic rate
GO:0071352	cellular response to interleukin-2	1.9544	Possible immune response to negative effects of sustained increased temperatures on other parts of the immune system
GO:2000173	negative regulation of branching morphogenesis of a nerve	2.0522	Reduction in body size and morphology in response to hypoxia
GO:0017157	regulation of exocytosis	2.6964
GO:0002903	negative regulation of B cell apoptotic process	2.046	Immune response to negative effects of sustained high temperatures
GO:0051923	sulfation	2.6177
GO:0016338	calcium-independent cell-cell adhesion via plasma membrane cell-adhesion molecules	2.6159
GO:0006952	defense response	2.2938	Immune response to negative effects of sustained high temperatures
GO:0032594	protein transport within lipid bilayer	2.8177	Regulation and control of gene expression/protein formation for epigenetic adaptation
GO:0044268	multicellular organismal protein metabolic process	2.6826
GO:0051131	chaperone-mediated protein complex assembly	2.3349
GO:0048066	developmental pigmentation	2.5399	Possible adaptation to increased light levels
GO:0006644	phospholipid metabolic process	1.9959
GO:0019853	L-ascorbic acid biosynthetic process	2.2534
GO:0008277	regulation of G-protein coupled receptor protein signaling pathway	2.8177
GO:0072643	interferon-gamma secretion	1.9333	Immune response to negative effects of sustained high temperatures
GO:0006283	transcription-coupled nucleotide-excision repair	2.1066
GO:0046108	uridine metabolic process	2.3118
GO:0050892	intestinal absorption	2.1993
GO:0009051	pentose-phosphate shunt, oxidative branch	2.4166
GO:0021629	olfactory nerve structural organization	2.3371
GO:0031345	negative regulation of cell projection organization	2.8177	Reduction in body size and morphology in response to hypoxia
GO:0060135	maternal process involved in female pregnancy	2.8177	Increased onset of maturity as a response to shorterlife span brought about by hypoxia and increased stress. Smaller egg cases as an adaptation to smaller body size.
GO:0019521	D-gluconate metabolic process	2.2286
GO:0007628	adult walking behavior	2.0893	Possible adaptation to increased risk of predation in shallower, lighter waters, or annual migrations from sGSL to Laurentian channel
GO:0044330	canonical Wnt signaling pathway involved in positive regulation of wound healing	2.0017
GO:0000165	MAPK cascade	1.9959
GO:0030199	collagen fibril organization	2.085
GO:0030644	cellular chloride ion homeostasis	2.2813
GO:0036089	cleavage furrow formation	2.046
GO:0060857	establishment of glial blood-brain barrier	2.3371
GO:0046599	regulation of centriole replication	2.1875
GO:0006168	adenine salvage	2.4964
GO:0016051	carbohydrate biosynthetic process	1.9377
GO:0008065	establishment of blood-nerve barrier	2.3371
GO:0001894	tissue homeostasis	2.6826	Regulation of homeostasis in warmer waters with increased hypoxia
GO:0060158	phospholipase C-activating dopamine receptor signaling pathway	2.5399
GO:0002042	cell migration involved in sprouting angiogenesis	2.8177
GO:0008340	determination of adult lifespan	2.0522	Reduced adult life span in relation to early onset of maturity in response to stressful conditions e.g. increased temperate and hypoxia
GO:0048013	ephrin receptor signaling pathway	2.0403
GO:0033147	negative regulation of intracellular estrogen receptor signaling pathway	1.9453	Increased onset of maturity as a response to shorterlife span brought about by hypoxia and increased stress. Smaller egg cases as an adaptation to smaller body size.
GO:0030263	apoptotic chromosome condensation	2.0371
GO:0014043	negative regulation of neuron maturation	2.0522
GO:0009629	response to gravity	2.1608
GO:0006284	base-excision repair	1.9501
GO:0030183	B cell differentiation	2.8177	Immune response to negative effects of sustained high temperatures
GO:0032873	negative regulation of stress-activated MAPK cascade	2.2829	Reduces stress activated (e.g. by heat shock) MAPK, which is implicit in multiple vertebrate diseases.
GO:0001970	positive regulation of activation of membrane attack complex	1.9308
GO:0010884	positive regulation of lipid storage	1.9308
GO:0010575	positive regulation vascular endothelial growth factor production	1.9308
GO:0034501	protein localization to kinetochore	2.046
GO:0061462	protein localization to lysosome	2.1716
GO:0071107	response to parathyroid hormone	2.0371
GO:0021575	hindbrain morphogenesis	1.9196
GO:0061017	hepatoblast differentiation	1.9196
GO:0051256	spindle midzone assembly involved in mitosis	2.046
GO:0006435	threonyl-tRNA aminoacylation	1.9275	Regulation and control of gene expression/protein formation for epigenetic adaptation
GO:0000060	protein import into nucleus, translocation	2.0879
GO:0019428	allantoin biosynthetic process	1.9649
GO:0006661	phosphatidylinositol biosynthetic process	1.9419
GO:0060261	positive regulation of transcription initiation from RNA polymerase II promoter	1.9196	Regulation and control of gene expression/protein formation for epigenetic adaptation
GO:0001561	fatty acid alpha-oxidation	2.5421
GO:0045745	positive regulation of G-protein coupled receptor protein signaling pathway	1.9308
GO:0009395	phospholipid catabolic process	2.1608
GO:0045039	protein import into mitochondrial inner membrane	2.2837
GO:2000573	positive regulation of DNA biosynthetic process	2.2829	Regulation and control of gene expression/protein formation for epigenetic adaptation
GO:0048193	Golgi vesicle transport	1.9954
GO:0001826	inner cell mass cell differentiation	1.9196
GO:0007406	negative regulation of neuroblast proliferation	2.0522
GO:0070863	positive regulation of protein exit from endoplasmic reticulum	1.9465
GO:0030111	regulation of Wnt signaling pathway	1.9196
GO:0044329	canonical Wnt signaling pathway involved in positive regulation of cell-cell adhesion	2.0017
GO:0006929	substrate-dependent cell migration	2.0403
GO:0006689	ganglioside catabolic process	2.0893
GO:0033600	negative regulation of mammary gland epithelial cell proliferation	1.9453	Increased onset of maturity as a response to shorterlife span brought about by hypoxia and increased stress.
GO:0032467	positive regulation of cytokinesis	2.046
GO:0071559	response to transforming growth factor beta	2.8177	Reduction in body size and morphology in response to hypoxia
GO:0048806	genitalia development	1.9196	Increased onset of maturity as a response to shorterlife span brought about by hypoxia and increased stress.
GO:0010828	positive regulation of glucose transport	1.9308	Adaptation to poorer aerobic respiration capacilty due to hypoxia in warmer waters
GO:0042517	positive regulation of tyrosine phosphorylation of Stat3 protein	2.2559
GO:0035025	positive regulation of Rho protein signal transduction	2.0879
GO:0048146	positive regulation of fibroblast proliferation	2.2829
GO:0010866	regulation of triglyceride biosynthetic process	1.9308
GO:0048312	intracellular distribution of mitochondria	2.0522
GO:0008354	germ cell migration	2.8177
GO:0043046	DNA methylation involved in gamete generation	2.0262	Regulation and control of gene expression/protein formation for epigenetic adaptation; Increased onset of maturity as a response to shorterlife span brought about by hypoxia and increased stress.
GO:0061002	negative regulation of dendritic spine morphogenesis	2.0522
GO:0032008	positive regulation of TOR signaling	2.1716	Critically associated with the regulation of organismal growth in response to stress and hypoxia
GO:2001022	positive regulation of response to DNA damage stimulus	2.2829	Adaptation to increased rate of DNA damage possibly caused by elevated light levels, heat shock, or metabolic effects of hypoxia
GO:0043049	otic placode formation	1.9196
GO:0035564	regulation of kidney size	2.0522
GO:0060677	ureteric bud elongation	1.9196
GO:0006111	regulation of gluconeogenesis	2.4575	Adaptation to poorer aerobic respiration capacilty due to hypoxia in warmer waters
GO:0016080	synaptic vesicle targeting	2.6964
GO:0071230	cellular response to amino acid stimulus	2.1716
GO:0001836	release of cytochrome c from mitochondria	2.2829
GO:0010951	negative regulation of endopeptidase activity	1.9308
GO:0055007	cardiac muscle cell differentiation	2.4575	Adaptation to poorer aerobic respiration capacilty due to hypoxia in warmer waters
GO:0045870	positive regulation of single stranded viral RNA replication via double stranded DNA intermediate	2.0371
GO:0048566	embryonic digestive tract development	1.9196
GO:0032474	otolith morphogenesis	1.9196
GO:0001714	endodermal cell fate specification	1.9196
GO:0042663	regulation of endodermal cell fate specification	1.9196
GO:0043278	response to morphine	2.1608
GO:0035622	intrahepatic bile duct development	1.9196
GO:0000186	activation of MAPKK activity	2.0522
GO:0010508	positive regulation of autophagy	2.0522
GO:0045656	negative regulation of monocyte differentiation	2.2829
GO:0070050	neuron cellular homeostasis	1.9354
GO:0044328	canonical Wnt signaling pathway involved in positive regulation of endothelial cell migration	2.0017
GO:0032024	positive regulation of insulin secretion	2.2677
GO:0030073	insulin secretion	1.9196
GO:0034644	cellular response to UV	2.046	Adaptation to elevated light levels.
GO:0021664	rhombomere 5 morphogenesis	1.9196
GO:0030449	regulation of complement activation	1.9308
GO:0035640	exploration behavior	2.0522	Associated with colonizing new habitats and responding to novel stimuli
GO:0035565	regulation of pronephros size	1.9196
GO:0043068	positive regulation of programmed cell death	2.0522
GO:0030148	sphingolipid biosynthetic process	1.9959
GO:0048752	semicircular canal morphogenesis	1.9196
GO:0072576	liver morphogenesis	1.9196
GO:0072181	mesonephric duct formation	1.9196
GO:0034109	homotypic cell-cell adhesion	2.0017
GO:0071364	cellular response to epidermal growth factor stimulus	2.1608	Reduction in body size and morphology in response to hypoxia
GO:0060397	JAK-STAT cascade involved in growth hormone signaling pathway	2.2559	Reduction in body size and morphology in response to hypoxia
GO:0019953	sexual reproduction	2.0893	Increased onset of maturity as a response to shorterlife span brought about by hypoxia and increased stress. Smaller egg cases as an adaptation to smaller body size.
GO:0048754	branching morphogenesis of an epithelial tube	1.9196
GO:0035148	tube formation	1.9196
GO:0060749	mammary gland alveolus development	1.9453	Increased onset of maturity as a response to shorterlife span brought about by hypoxia and increased stress. Smaller egg cases as an adaptation to smaller body size.
GO:0007178	transmembrane receptor protein serine/threonine kinase signaling pathway	1.9959
GO:0010976	positive regulation of neuron projection development	2.8177
GO:0072095	regulation of branch elongation involved in ureteric bud branching	1.9196
GO:0021667	rhombomere 6 morphogenesis	1.9196
GO:0032204	regulation of telomere maintenance	2.2829
GO:0060161	positive regulation of dopamine receptor signaling pathway	2.0522
GO:0048667	cell morphogenesis involved in neuron differentiation	2.0893
GO:0060762	regulation of branching involved in mammary gland duct morphogenesis	1.9453	Increased onset of maturity as a response to shorterlife span brought about by hypoxia and increased stress. Smaller egg cases as an adaptation to smaller body size.
GO:0039020	pronephric nephron tubule development	1.9196
GO:0045634	regulation of melanocyte differentiation	2.5399
GO:0001844	protein insertion into mitochondrial membrane involved in apoptotic signaling pathway	1.9534
GO:0031110	regulation of microtubule polymerization or depolymerization	2.1659
GO:0034314	Arp2/3 complex-mediated actin nucleation	2.011
GO:0042977	activation of JAK2 kinase activity	2.2559
GO:0016322	neuron remodeling	2.0403
GO:0006084	acetyl-CoA metabolic process	2.6826
GO:0010634	positive regulation of epithelial cell migration	2.1608
GO:0060744	mammary gland branching involved in thelarche	1.9453	Increased onset of maturity as a response to shorterlife span brought about by hypoxia and increased stress. Smaller egg cases as an adaptation to smaller body size.
GO:0014904	myotube cell development	2.3371
GO:0048747	muscle fiber development	2.3371
GO:0006166	purine ribonucleoside salvage	2.4964
GO:0044209	AMP salvage	2.4964

## Sheet: Table S4. GO terms for Fig.4
Table S4. Highly downregulated transcripts in the southern Gulf of St Lawrence (sGSL) skate were reduced by their gene onotology (GO) term in REVIGO to show higher level groupings of their biological functions. visualized in Figure 4
Transcripts infered to be associated directly with epigenetic adaptation of know eco-physiological traits (Table 1) are highlighted in green. Transcripts involved in key developmental processes are highlighted in yellow.
Select expression values shown are visualized in Figure 4
Term_ID	Description	Expression value	Inferred links to adaptation of skate to the warmer, shallower, and relativly recent sGSL
GO:0006062	sorbitol catabolic process	-4.0344	Adaptation to poorer aerobic respiration capacilty due to hypoxia in warmer waters
GO:0007155	cell adhesion	-3.4634
GO:0031667	response to nutrient levels	-4.0344
GO:0051902	negative regulation of mitochondrial depolarization	-2.8876
GO:0008283	cell proliferation	-3.2348	Reduction of body size in respose to hypoxia in warmer waters
GO:0008380	RNA splicing	-3.6433	Regulation and control of gene expression/protein formation for epigenetic adaptation
GO:0051156	glucose 6-phosphate metabolic process	-2.839	Adaptation to poorer aerobic respiration capacilty due to hypoxia in warmer waters
GO:0030317	sperm motility	-4.0344
GO:0010659	cardiac muscle cell apoptotic process	-3.3192	Adaptation to poorer aerobic respiration capacilty due to hypoxia in warmer waters
GO:0042462	eye photoreceptor cell development	-3.3192	Adaptation to higher light levels compared to deeper Scotian Shelf
GO:0051301	cell division	-3.6433
GO:0006641	triglyceride metabolic process	-2.839
GO:0007067	mitotic nuclear division	-3.6433
GO:0046415	urate metabolic process	-2.839
GO:0015760	glucose-6-phosphate transport	-2.839	Adaptation to poorer aerobic respiration capacilty due to hypoxia in warmer waters
GO:0030091	protein repair	-2.2005
GO:2000114	regulation of establishment of cell polarity	-2.1887
GO:0006730	one-carbon metabolic process	-2.303	Regulation and control of gene expression/protein formation for epigenetic adaptation
GO:0010765	positive regulation of sodium ion transport	-2.303
GO:0080111	DNA demethylation	-2.7892	Regulation and control of gene expression/protein formation for epigenetic adaptation
GO:0008104	protein localization	-3.3192
GO:0051725	protein de-ADP-ribosylation	-2.7289
GO:0006887	exocytosis	-3.2348
GO:0046686	response to cadmium ion	-4.0344
GO:0071569	protein ufmylation	-2.5179
GO:0006970	response to osmotic stress	-4.0344	Regulation of homeostasis in warmer waters with increased hypoxia
GO:0048251	elastic fiber assembly	-3.2348
GO:0001778	plasma membrane repair	-3.2348
GO:0006953	acute-phase response	-2.1663	Immune response to negative effects of sustained high temperatures
GO:0006006	glucose metabolic process	-4.0344	Adaptation to poorer aerobic respiration capacilty due to hypoxia in warmer waters
GO:0007194	negative regulation of adenylate cyclase activity	-2.3412
GO:0008202	steroid metabolic process	-2.839
GO:0006986	response to unfolded protein	-2.2141
GO:0007165	signal transduction	-3.3192
GO:0035556	intracellular signal transduction	-2.1887
GO:0007097	nuclear migration	-3.2348
GO:0006930	substrate-dependent cell migration, cell extension	-3.2348
GO:0006826	iron ion transport	-2.2214
GO:0050885	neuromuscular process controlling balance	-3.2348
GO:0046370	fructose biosynthetic process	-4.0344	Adaptation to poorer aerobic respiration capacilty due to hypoxia in warmer waters
GO:0006810	transport	-2.3063
GO:0035264	multicellular organism growth	-2.839	Reduction of body size in respose to hypoxia in warmer waters
GO:0000187	activation of MAPK activity	-2.3412
GO:0030048	actin filament-based movement	-3.2348
GO:0042593	glucose homeostasis	-2.839	Adaptation to poorer aerobic respiration capacilty due to hypoxia in warmer waters
GO:0006611	protein export from nucleus	-2.303
GO:0005980	glycogen catabolic process	-2.839	Adaptation to poorer aerobic respiration capacilty due to hypoxia in warmer waters
GO:0051893	regulation of focal adhesion assembly	-2.1887
GO:0007512	adult heart development	-3.2348	Adaptation to poorer aerobic respiration capacilty due to hypoxia in warmer waters
GO:0045616	regulation of keratinocyte differentiation	-2.1887
GO:0001578	microtubule bundle formation	-2.6178
GO:0006397	mRNA processing	-3.6433	Regulation and control of gene expression/protein formation for epigenetic adaptation
GO:0007268	synaptic transmission	-3.3192
GO:0051160	L-xylitol catabolic process	-4.0344	Adaptation to poorer aerobic respiration capacilty due to hypoxia in warmer waters
GO:0007266	Rho protein signal transduction	-2.1887
GO:0010468	regulation of gene expression	-2.839	Regulation and control of gene expression/protein formation for epigenetic adaptation
GO:0008360	regulation of cell shape	-3.2348
GO:0001556	oocyte maturation	-2.3412	Increased onset of maturity as a response to shorterlife span brought about by hypoxia and increased stress. Smaller egg cases as an adaptation to smaller body size.
GO:0042632	cholesterol homeostasis	-2.839
GO:0043066	negative regulation of apoptotic process	-2.8876
GO:0006351	transcription, DNA-templated	-2.1379	Regulation and control of gene expression/protein formation for epigenetic adaptation
GO:0071456	cellular response to hypoxia	-3.3192	Regulation of homeostasis in warmer waters with increased hypoxia. Results in reduced body size and life span.
GO:0021680	cerebellar Purkinje cell layer development	-3.2348
GO:0006939	smooth muscle contraction	-2.1887
GO:0001701	in utero embryonic development	-3.2348	Increased onset of maturity as a response to shorterlife span brought about by hypoxia and increased stress. Smaller egg cases as an adaptation to smaller body size.
GO:0021678	third ventricle development	-3.2348	Adaptation to poorer aerobic respiration capacilty due to hypoxia in warmer waters
GO:0001836	release of cytochrome c from mitochondria	-2.8876
GO:0019048	modulation by virus of host morphology or physiology	-2.1663	Immune response to negative effects of sustained high temperatures
GO:0016525	negative regulation of angiogenesis	-2.1887	Adaptation to poorer aerobic respiration capacilty due to hypoxia in warmer waters
GO:0007602	phototransduction	-3.3192	Adaptation to higher light levels compared to deeper Scotian Shelf
GO:0055015	ventricular cardiac muscle cell development	-3.2348	Adaptation to poorer aerobic respiration capacilty due to hypoxia in warmer waters
GO:0051492	regulation of stress fiber assembly	-2.1887
GO:0007186	G-protein coupled receptor signaling pathway	-3.3192
GO:0044070	regulation of anion transport	-2.303
GO:0001764	neuron migration	-3.2348
GO:0051298	centrosome duplication	-2.1887
GO:0006378	mRNA polyadenylation	-2.303	Regulation and control of gene expression/protein formation for epigenetic adaptation
GO:0016556	mRNA modification	-2.7892	Regulation and control of gene expression/protein formation for epigenetic adaptation
GO:0006879	cellular iron ion homeostasis	-2.2214
GO:0043154	negative regulation of cysteine-type endopeptidase activity involved in apoptotic process	-2.8876
GO:0060337	type I interferon signaling pathway	-2.8876
GO:0000910	cytokinesis	-2.1887
GO:0007411	axon guidance	-3.2348
GO:2000145	regulation of cell motility	-2.1887
GO:0032412	regulation of ion transmembrane transporter activity	-2.303
GO:0007507	heart development	-2.1379	Adaptation to poorer aerobic respiration capacilty due to hypoxia in warmer waters
GO:0007275	multicellular organismal development	-2.3412	Reduction of body size in respose to hypoxia in warmer waters
GO:0010825	positive regulation of centrosome duplication	-2.1887
GO:0030036	actin cytoskeleton organization	-2.1887
GO:0060041	retina development in camera-type eye	-3.2348	Adaptation to higher light levels compared to deeper Scotian Shelf
GO:0006094	gluconeogenesis	-2.839	Adaptation to poorer aerobic respiration capacilty due to hypoxia in warmer waters
GO:0000281	mitotic cytokinesis	-3.2348
GO:0001843	neural tube closure	-2.1887
GO:0031440	regulation of mRNA 3'-end processing	-2.303	Regulation and control of gene expression/protein formation for epigenetic adaptation
GO:0021670	lateral ventricle development	-3.2348	Adaptation to poorer aerobic respiration capacilty due to hypoxia in warmer waters
GO:0021592	fourth ventricle development	-3.2348	Adaptation to poorer aerobic respiration capacilty due to hypoxia in warmer waters
GO:0055003	cardiac myofibril assembly	-3.2348	Adaptation to poorer aerobic respiration capacilty due to hypoxia in warmer waters

## Sheet: Table S5. GO terms for Fig.5
Table S5. Downregulated transcripts in the southern Gulf of St Lawrence (sGSL) skate were reduced by their gene onotology (GO) term in REVIGO to show higher level groupings of their biological functions.
Transcripts infered to be associated directly with epigenetic adaptation of know eco-physiological traits (Table 1) are highlighted in green. Transcripts involved in key developmental processes are highlighted in yellow.
Select expression values shown are visualized in Figure 5
Term_ID	Description	Expression value	Inferred links to adaptation of skate to the warmer, shallower, and relativly recent sGSL
GO:0007160	cell-matrix adhesion	-1.0059
GO:0009058	biosynthetic process	-1.0041
GO:0035995	detection of muscle stretch	-1.0183
GO:0043056	forward locomotion	-1.0183
GO:0048539	bone marrow development	-1.0037
GO:0006661	phosphatidylinositol biosynthetic process	-1.0037
GO:0044030	regulation of DNA methylation	-1.0041	Regulation and control of gene expression/protein formation for epigenetic adaptation
GO:0072593	reactive oxygen species metabolic process	-1.0059
GO:0002576	platelet degranulation	-1.0183
GO:0006103	2-oxoglutarate metabolic process	-1.0041
GO:0006579	amino-acid betaine catabolic process	-1.0041
GO:0019646	aerobic electron transport chain	-1.0172	Adaptation to poorer aerobic respiration capacilty due to hypoxia in warmer waters
GO:0051085	chaperone mediated protein folding requiring cofactor	-1.0449
GO:0006597	spermine biosynthetic process	-1.0702
GO:2001106	regulation of Rho guanyl-nucleotide exchange factor activity	-1.0316
GO:0006376	mRNA splice site selection	-1.0098	Regulation and control of gene expression/protein formation for epigenetic adaptation
GO:0009108	coenzyme biosynthetic process	-1.0407
GO:0040008	regulation of growth	-1.0605	Reduction of body size in respose to hypoxia in warmer waters
GO:0046330	positive regulation of JNK cascade	-1.0059	Adaptation to stressful environment e.g. increased temperature and hypoxia
GO:0043488	regulation of mRNA stability	-1.0368	Regulation and control of gene expression/protein formation for epigenetic adaptation
GO:0048255	mRNA stabilization	-1.0612	Regulation and control of gene expression/protein formation for epigenetic adaptation
GO:0000422	mitochondrion degradation	-1.0492
GO:0042755	eating behavior	-1.0549
GO:0006366	transcription from RNA polymerase II promoter	-1.0549	Regulation and control of gene expression/protein formation for epigenetic adaptation
GO:0016311	dephosphorylation	-1.0731
GO:0006557	S-adenosylmethioninamine biosynthetic process	-1.0702
GO:0006554	lysine catabolic process	-1.0041
GO:0070936	protein K48-linked ubiquitination	-1.0145
GO:0006359	regulation of transcription from RNA polymerase III promoter	-1.0809	Regulation and control of gene expression/protein formation for epigenetic adaptation
GO:0061136	regulation of proteasomal protein catabolic process	-1.0826
GO:0032435	negative regulation of proteasomal ubiquitin-dependent protein catabolic process	-1.0243
GO:0018243	protein O-linked glycosylation via threonine	-1.0355
GO:0034198	cellular response to amino acid starvation	-1.0786
GO:0006421	asparaginyl-tRNA aminoacylation	-1.047
GO:0000256	allantoin catabolic process	-1.0653
GO:0032486	Rap protein signal transduction	-1.0133
GO:0007229	integrin-mediated signaling pathway	-1.0059
GO:0042694	muscle cell fate specification	-1.0162
GO:0019372	lipoxygenase pathway	-1.0482
GO:0019722	calcium-mediated signaling	-1.0174
GO:0002540	leukotriene production involved in inflammatory response	-1.0482
GO:0043297	apical junction assembly	-1.0195
GO:0006470	protein dephosphorylation	-1.0735
GO:0019885	antigen processing and presentation of endogenous peptide antigen via MHC class I	-1.0145	Immune response to negative effects of sustained high temperatures
GO:0019216	regulation of lipid metabolic process	-1.0892
GO:0060048	cardiac muscle contraction	-1.0183	Adaptation to poorer aerobic respiration capacilty due to hypoxia in warmer waters
GO:0055093	response to hyperoxia	-1.0482	Respose to hypoxia in warmer waters
GO:0060019	radial glial cell differentiation	-1.0549
GO:0032728	positive regulation of interferon-beta production	-1.0809	Immune response to negative effects of sustained high temperatures
GO:0070207	protein homotrimerization	-1.0818
GO:0061010	gall bladder development	-1.1007
GO:0071481	cellular response to X-ray	-1.1007	Adaptation to shallower waters compared to deeper Scotian Shelf
GO:0010259	multicellular organismal aging	-1.0492	Reduced adult life span in relation to early onset of maturity in response to stressful conditions e.g. increased temperate and hypoxia
GO:0048208	COPII vesicle coating	-1.0697
GO:0030168	platelet activation	-1.0183
GO:0090136	epithelial cell-cell adhesion	-1.0586
GO:0000288	nuclear-transcribed mRNA catabolic process, deadenylation-dependent decay	-1.0368	Regulation and control of gene expression/protein formation for epigenetic adaptation
GO:0051496	positive regulation of stress fiber assembly	-1.0059
GO:0043248	proteasome assembly	-1.0463
GO:0001824	blastocyst development	-1.0731
GO:0042274	ribosomal small subunit biogenesis	-1.0854
GO:0042634	regulation of hair cycle	-1.1007
GO:0008584	male gonad development	-1.0195	Increased onset of maturity as a response to shorterlife span brought about by hypoxia and increased stress. Smaller egg cases as an adaptation to smaller body size.
GO:0001541	ovarian follicle development	-1.0195	Increased onset of maturity as a response to shorterlife span brought about by hypoxia and increased stress. Smaller egg cases as an adaptation to smaller body size.
GO:0045444	fat cell differentiation	-1.1007
GO:0008543	fibroblast growth factor receptor signaling pathway	-1.0059	Reduction of body size in respose to hypoxia in warmer waters
GO:0009409	response to cold	-1.0612	Adaptation to warmer waters compared to deeper Scotian Shelf
GO:0070102	interleukin-6-mediated signaling pathway	-1.0549	Immune response to negative effects of sustained high temperatures
GO:0048793	pronephros development	-1.0368
GO:0006516	glycoprotein catabolic process	-1.0585
GO:0006536	glutamate metabolic process	-1.0041
GO:0019233	sensory perception of pain	-1.0482
GO:0007052	mitotic spindle organization	-1.0133
GO:0034063	stress granule assembly	-1.0612	Adaptation to stressful environment e.g. increased temperature and hypoxia; Regulation and control of gene expression/protein formation for epigenetic adaptation
GO:0080154	regulation of fertilization	-1.0649	Increased onset of maturity as a response to shorterlife span brought about by hypoxia and increased stress. Smaller egg cases as an adaptation to smaller body size.
GO:0019886	antigen processing and presentation of exogenous peptide antigen via MHC class II	-1.0697	Immune response to negative effects of sustained high temperatures
GO:0071681	cellular response to indole-3-methanol	-1.0195
GO:0006569	tryptophan catabolic process	-1.0041
GO:0019441	tryptophan catabolic process to kynurenine	-1.0041
GO:0010390	histone monoubiquitination	-1.016	Regulation and control of gene expression/protein formation for epigenetic adaptation
GO:0045671	negative regulation of osteoclast differentiation	-1.0037
GO:0030853	negative regulation of granulocyte differentiation	-1.0956
GO:0030500	regulation of bone mineralization	-1.0731
GO:0018279	protein N-linked glycosylation via asparagine	-1.0697
GO:0050684	regulation of mRNA processing	-1.0731	Regulation and control of gene expression/protein formation for epigenetic adaptation
GO:0045727	positive regulation of translation	-1.0612	Regulation and control of gene expression/protein formation for epigenetic adaptation
GO:0033119	negative regulation of RNA splicing	-1.0098	Regulation and control of gene expression/protein formation for epigenetic adaptation
GO:0031103	axon regeneration	-1.0195
GO:0018242	protein O-linked glycosylation via serine	-1.0355
GO:0031397	negative regulation of protein ubiquitination	-1.0243	Regulation and control of gene expression/protein formation for epigenetic adaptation
GO:0045598	regulation of fat cell differentiation	-1.0877
GO:0009411	response to UV	-1.0612	Adaptation toelevated light levels
GO:0061038	uterus morphogenesis	-1.1007	Increased onset of maturity as a response to shorterlife span brought about by hypoxia and increased stress. Smaller egg cases as an adaptation to smaller body size.
GO:0007406	negative regulation of neuroblast proliferation	-1.0195
GO:0030240	skeletal muscle thin filament assembly	-1.0183
GO:0030241	skeletal muscle myosin thick filament assembly	-1.0183
GO:0007605	sensory perception of sound	-1.1007
GO:0009086	methionine biosynthetic process	-1.0041
GO:0072537	fibroblast activation	-1.0254
GO:0035115	embryonic forelimb morphogenesis	-1.1007
GO:0002526	acute inflammatory response	-1.0482	Immune response to negative effects of sustained high temperatures
GO:0015939	pantothenate metabolic process	-1.0407
GO:0001502	cartilage condensation	-1.0059
GO:0045880	positive regulation of smoothened signaling pathway	-1.0195
GO:0045747	positive regulation of Notch signaling pathway	-1.0549
GO:0015937	coenzyme A biosynthetic process	-1.0407
GO:0031497	chromatin assembly	-1.0509	Regulation and control of gene expression/protein formation for epigenetic adaptation
GO:0060397	JAK-STAT cascade involved in growth hormone signaling pathway	-1.0549	Reduction of body size in respose to hypoxia in warmer waters
GO:0050890	cognition	-1.1007
GO:0043627	response to estrogen	-1.0195	Increased onset of maturity as a response to shorterlife span brought about by hypoxia and increased stress. Smaller egg cases as an adaptation to smaller body size.
GO:0045995	regulation of embryonic development	-1.1007	Increased onset of maturity as a response to shorterlife span brought about by hypoxia and increased stress. Smaller egg cases as an adaptation to smaller body size.
GO:0003007	heart morphogenesis	-1.0162	Adaptation to poorer aerobic respiration capacilty due to hypoxia in warmer waters
GO:0003290	atrial septum secundum morphogenesis	-1.0356
GO:0031065	positive regulation of histone deacetylation	-1.1007	Regulation and control of gene expression/protein formation for epigenetic adaptation
GO:0007076	mitotic chromosome condensation	-1.0183
GO:0043966	histone H3 acetylation	-1.0585	Regulation and control of gene expression/protein formation for epigenetic adaptation
GO:0051149	positive regulation of muscle cell differentiation	-1.0195
GO:0045089	positive regulation of innate immune response	-1.0809	Immune response to negative effects of sustained high temperatures
GO:0006595	polyamine metabolic process	-1.0946
GO:0010507	negative regulation of autophagy	-1.0786
GO:0046856	phosphatidylinositol dephosphorylation	-1.0037
GO:0045471	response to ethanol	-1.0549
GO:0035261	external genitalia morphogenesis	-1.1007	Increased onset of maturity as a response to shorterlife span brought about by hypoxia and increased stress. Smaller egg cases as an adaptation to smaller body size.
GO:0045859	regulation of protein kinase activity	-1.0183
GO:0006385	transcription elongation from RNA polymerase III promoter	-1.0809	Regulation and control of gene expression/protein formation for epigenetic adaptation
GO:0050920	regulation of chemotaxis	-1.0826
GO:0019827	stem cell maintenance	-1.0549
GO:0034453	microtubule anchoring	-1.0586
GO:0001833	inner cell mass cell proliferation	-1.0877
GO:0045907	positive regulation of vasoconstriction	-1.0482
GO:0042475	odontogenesis of dentin-containing tooth	-1.0195
GO:0006386	termination of RNA polymerase III transcription	-1.0809	Regulation and control of gene expression/protein formation for epigenetic adaptation
GO:0040018	positive regulation of multicellular organism growth	-1.1007	Reduction of body size in respose to hypoxia in warmer waters
GO:0034088	maintenance of mitotic sister chromatid cohesion	-1.1007
GO:0048739	cardiac muscle fiber development	-1.0183	Adaptation to poorer aerobic respiration capacilty due to hypoxia in warmer waters
GO:0045218	zonula adherens maintenance	-1.0586
GO:0019953	sexual reproduction	-1.0549
GO:0008295	spermidine biosynthetic process	-1.0702
GO:0048769	sarcomerogenesis	-1.0183
GO:0043085	positive regulation of catalytic activity	-1.0818
GO:0042471	ear morphogenesis	-1.1007
GO:0060348	bone development	-1.0356
GO:0007346	regulation of mitotic cell cycle	-1.0649
GO:0070507	regulation of microtubule cytoskeleton organization	-1.0586
GO:0048703	embryonic viscerocranium morphogenesis	-1.1007
GO:0009725	response to hormone	-1.0998
GO:0055014	atrial cardiac muscle cell development	-1.0998	Adaptation to poorer aerobic respiration capacilty due to hypoxia in warmer waters
GO:0001656	metanephros development	-1.1007
GO:0019369	arachidonic acid metabolic process	-1.0482
GO:0003300	cardiac muscle hypertrophy	-1.0183
GO:0007093	mitotic cell cycle checkpoint	-1.0133
GO:0008154	actin polymerization or depolymerization	-1.0974
GO:0051457	maintenance of protein location in nucleus	-1.0877
GO:0055010	ventricular cardiac muscle tissue morphogenesis	-1.0162	Adaptation to poorer aerobic respiration capacilty due to hypoxia in warmer waters
GO:0042692	muscle cell differentiation	-1.0195
GO:0007517	muscle organ development	-1.0892
GO:0008340	determination of adult lifespan	-1.0395	Reduced adult life span in relation to early onset of maturity in response to stressful conditions e.g. increased temperate and hypoxia
GO:0016264	gap junction assembly	-1.0195
GO:0003149	membranous septum morphogenesis	-1.0356
GO:0003151	outflow tract morphogenesis	-1.1007
GO:0048592	eye morphogenesis	-1.1007	Adaptation to higher light levels compared to deeper Scotian Shelf
GO:0046599	regulation of centriole replication	-1.0133
GO:0019509	L-methionine biosynthetic process from methylthioadenosine	-1.0946
GO:0031116	positive regulation of microtubule polymerization	-1.0772
GO:0060347	heart trabecula formation	-1.0998
GO:0001754	eye photoreceptor cell differentiation	-1.0549	Adaptation to higher light levels compared to deeper Scotian Shelf
GO:0001649	osteoblast differentiation	-1.0998
GO:0001558	regulation of cell growth	-1.0731	Reduction of body size in respose to hypoxia in warmer waters
GO:0003289	atrial septum primum morphogenesis	-1.0356
GO:0033512	L-lysine catabolic process to acetyl-CoA via saccharopine	-1.0041
GO:0045778	positive regulation of ossification	-1.1007
GO:0007088	regulation of mitosis	-1.0731
GO:0034332	adherens junction organization	-1.0195
GO:0048638	regulation of developmental growth	-1.1007	Reduction of body size in respose to hypoxia in warmer waters
GO:0048589	developmental growth	-1.1007	Reduction of body size in respose to hypoxia in warmer waters
GO:0019370	leukotriene biosynthetic process	-1.0818
GO:0045650	negative regulation of macrophage differentiation	-1.0956
